# Supplementary material for: 9,9-Dioctyl-2,7-bis­(4,4,5,5-tetra­methyl-1,3,2-dioxaborolan-2-yl)-9H-fluorene
Source: Acta Crystallogr Sect E Struct Rep Online. 2008 Jul 26;64(Pt 8):o1603. doi: 10.1107/S1600536808022496 (PMC2962215; doi:10.1107/S1600536808022496)
Supplement: Supplementary file 1 [file e-64-o1603-sup1.cif]

##############################################################################
###                                                                        ###
###        Electronic paper (Acta Crystallographica Section E)             ###
###                                                                        ###
##############################################################################
#                                                                            #
# This CIF contains the data in a paper accepted for publication in Acta     #
# Crystallographica Section E. It conforms to the requirements of Notes      #
# for Authors for Section E, and has been peer reviewed under the auspices   #
# of the IUCr Commission on Journals.                                        #
#                                                                            #
# Full details of the Crystallographic Information File format               #
# are given in the paper "The Crystallographic Information File (CIF):       #
# a New Standard Archive File for Crystallography" by S. R. Hall, F. H.      #
# Allen and I. D. Brown [Acta Cryst. (1991), A47, 655-685].                  #
#                                                                            #
# The current version of the core CIF dictionary is obtainable from          #
# ftp://ftp.iucr.org/pub/cif_core.dic. The current version number is 2.4.    #
#                                                                            #
# Software is freely available for graphical display of the structure(s) in  #
# this CIF.  For information consult the CIF home page http://www.iucr.org/  #
# cif/home.html                                                              #
#                                                                            #
# This file may be used for bona fide research purposes within the           #
# scientific community so long as proper attribution is given to the journal # 
# article from which it was obtained.                                        #
#                                                                            #
##############################################################################
                                             
data_global
_audit_creation_method     'from SHELXL97 CIF and IUCr SHELXL97-template'
_journal_date_recd_electronic     2008-07-11
_journal_date_accepted     2008-07-17
_journal_name_full     'Acta Crystallographica, Section E'
_journal_year     2008
_journal_volume     64
_journal_issue      8
_journal_page_first     o1603
_journal_page_last     o1603
_journal_paper_category     QO
_journal_coeditor_code     LH2661
_publ_contact_author_name     'Eric Gagnon'
_publ_contact_author_address
;
D\'epartement de Chimie
Universit\'e de Montr\'eal, CP 6128, succ. Centre-ville
Montr\'eal, Qu\'ebec
Canada
H3C 3J7
;
_publ_contact_author_email     'eric.gagnon.2@umontreal.ca'
_publ_contact_author_phone     '+1 514 340 5177 Ext. 7372'
_publ_section_title
;\
9,9-Dioctyl-2,7-bis(4,4,5,5-tetramethyl-1,3,2-dioxaborolan-2-yl)-9<i>H</i>-\
fluorene
;
loop_
    _publ_author_name
    _publ_author_footnote
    _publ_author_address
    'Gagnon, Eric'
;
Fellow of the Natural Sciences and Engineering Research Council of
Canada, 2003--2008.
;
;
D\'epartement de Chimie
Universit\'e of Montr\'eal, CP 6128, succ. Centre-ville
Montr\'eal, Qu\'ebec
Canada H3C 3J7
;
    'Lalibert\'e, Dominic'
; ?
;
;
SolarisChem Inc.
598 Chaline Street
St-Lazare, Qu\'ebec
Canada J7T 3E8
;
data_I
_chemical_name_systematic
;
9,9-Dioctyl-2,7-bis(4,4,5,5-tetramethyl-1,3,2-dioxaborolan-2-yl)-
9<i>H</i>-fluorene
;
_chemical_name_common     ?
_chemical_formula_moiety     'C41 H64 B2 O4'
_chemical_formula_sum     'C41 H64 B2 O4'
_chemical_formula_iupac     'C41 H64 B2 O4'
_chemical_formula_weight     642.54
_chemical_melting_point     ?
_symmetry_cell_setting     Triclinic
_symmetry_space_group_name_H-M     P-1
_symmetry_space_group_name_hall     '-P 1'
loop_
    _symmetry_equiv_pos_as_xyz
    'x, y, z'
    '-x, -y, -z'
_cell_length_a     12.6694(12)
_cell_length_b     13.3457(11)
_cell_length_c     14.0819(11)
_cell_angle_alpha     68.944(3)
_cell_angle_beta     89.834(4)
_cell_angle_gamma     64.306(4)
_cell_volume     1968.9(3)
_cell_formula_units_Z     2
_cell_measurement_reflns_used     17842
_cell_measurement_theta_min     3.42
_cell_measurement_theta_max     68.18
_cell_measurement_temperature     150
_exptl_crystal_description     'Needle'
_exptl_crystal_colour     'Colorless'
_exptl_crystal_size_max     0.10
_exptl_crystal_size_mid     0.10
_exptl_crystal_size_min     0.05
_exptl_crystal_density_diffrn     1.084
_exptl_crystal_density_meas     ?
_exptl_crystal_density_method     'not measured'
_exptl_crystal_F_000     704
_exptl_absorpt_coefficient_mu     0.511
_exptl_absorpt_correction_Type     multi-scan
_exptl_absorpt_process_details     '(SADABS; Sheldrick, 2007)'
_exptl_absorpt_correction_T_min     0.8400
_exptl_absorpt_correction_T_max     0.9748
_exptl_special_details
;
X-ray crystallographic data for the title compound were collected from a
single-crystal sample, which was mounted on a loop fiber. Data were collected
using a Bruker Microstar diffractometer equiped with a platinum-135 CCD
detector, Helios optics and a Kappa goniometer. The crystal-to-detector
distance was 4.0 cm, and the data collection was carried out in 512 <i>x</i>
512 pixel mode. The initial unit-cell parameters were determined by a
least-squares fit of the angular setting of strong reflections, collected by a
10.0 degree scan in 33 frames over three different parts of the reciprocal
space (99 frames total).
Due to geometrical constraints of the instrument and the use of copper
radiation, we consistently obtain a data completeness lower than 100%
depending on the crystal system and the orientation of the mounted crystal,
even with appropriate data collection routines. Typical values for data
completeness range from 83--92% for triclinic systems, 85--97% for monoclinic
systems and 85--98% for all other crystal systems.
;
_diffrn_ambient_temperature     150
_diffrn_radiation_type     CuK\a
_diffrn_radiation_wavelength     1.54178
_diffrn_radiation_source     'Rotating anode'
_diffrn_radiation_monochromator     'Helios optics'
_diffrn_measurement_device_type     'Bruker Microstar'
_diffrn_measurement_method     \w
_diffrn_detector_area_resol_mean     8.3
_diffrn_reflns_number     30971
_diffrn_reflns_av_R_equivalents     0.054
_diffrn_reflns_av_sigmaI/netI     0.0304
_diffrn_reflns_theta_min     3.42
_diffrn_reflns_theta_max     68.40
_diffrn_reflns_theta_full     68.40
_diffrn_measured_fraction_theta_max     0.858
_diffrn_measured_fraction_theta_full     0.858
_diffrn_reflns_limit_h_min     -14
_diffrn_reflns_limit_h_max     14
_diffrn_reflns_limit_k_min     -16
_diffrn_reflns_limit_k_max     16
_diffrn_reflns_limit_l_min     -16
_diffrn_reflns_limit_l_max     16
_diffrn_standards_number     215
_diffrn_standards_interval_time     900
_diffrn_standards_decay_%     1.10
_refine_special_details
;
Refinement of <i>F</i>^2^ against ALL reflections. The weighted <i>R</i>-factor
<i>wR</i> and goodness-of-fit <i>S</i> are based on <i>F</i>^2^ and
conventional <i>R</i>-factors <i>R</i> are based on <i>F</i>, with <i>F</i>
set to zero for negative <i>F</i>^2^. The threshold expression of <i>F</i>^2^
> \s(<i>F</i>^2^) is used only for calculating <i>R</i>-factors (gt)
<i>etc</i>. and is not relevant to the choice of reflections for refinement.
<i>R</i>-factors based on <i>F</i>^2^ are statistically about twice as large
as those based on <i>F</i>, and <i>R</i>- factors based on ALL data will be
even larger.
;
_reflns_number_total     6210
_reflns_number_gt     5656
_reflns_threshold_expression     I>2\s(I)
_refine_ls_structure_factor_coef     Fsqd
_refine_ls_matrix_type     full
_refine_ls_R_factor_all     0.0420
_refine_ls_R_factor_gt     0.0387
_refine_ls_wR_factor_gt     0.1013
_refine_ls_wR_factor_ref     0.1043
_refine_ls_goodness_of_fit_ref     1.045
_refine_ls_restrained_S_all     1.053
_refine_ls_number_reflns     6210
_refine_ls_number_parameters     476
_refine_ls_number_restraints     66
_refine_ls_hydrogen_treatment     constr
_refine_ls_weighting_scheme     calc
_refine_ls_weighting_details
         'calc w=1/[\s^2^(Fo^2^)+(0.0516P)^2^+0.5043P] where P=(Fo^2^+2Fc^2^)/3'
_atom_sites_solution_hydrogens     geom
_atom_sites_solution_primary     direct
_atom_sites_solution_secondary     difmap
_refine_ls_shift/su_max     0.001
_refine_ls_shift/su_mean     0.000
_refine_diff_density_max     0.236
_refine_diff_density_min     -0.177
_refine_ls_extinction_method     none
_refine_ls_extinction_coef     ?
loop_
    _atom_type_symbol
    _atom_type_description
    _atom_type_scat_dispersion_real
    _atom_type_scat_dispersion_imag
    _atom_type_scat_source
    'C' 'C' 0.0181 0.0091
                         'International Tables Vol C Tables 4.2.6.8 and 6.1.1.4'
    'H' 'H' 0.0000 0.0000
                         'International Tables Vol C Tables 4.2.6.8 and 6.1.1.4'
    'B' 'B' 0.0090 0.0039
                         'International Tables Vol C Tables 4.2.6.8 and 6.1.1.4'
    'O' 'O' 0.0492 0.0322
                         'International Tables Vol C Tables 4.2.6.8 and 6.1.1.4'
_computing_data_collection     'APEX2 (Bruker, 2006)'
_computing_cell_refinement     'SAINT (Bruker, 2006)'
_computing_data_reduction     'SAINT (Bruker, 2006)'
_computing_structure_solution     'SHELXS97 (Sheldrick, 2008)'
_computing_structure_refinement     'SHELXL97 (Sheldrick, 2008)'
_computing_molecular_graphics
                'SHELXTL (Sheldrick, 2008) and MaterialsStudio (Accelrys, 2005)'
_computing_publication_material     'UdMX (Maris, 2004)'
loop_
    _atom_site_type_symbol
    _atom_site_label
    _atom_site_fract_x
    _atom_site_fract_y
    _atom_site_fract_z
    _atom_site_U_iso_or_equiv
    _atom_site_adp_type
    _atom_site_calc_flag
    _atom_site_refinement_flags
    _atom_site_occupancy
    _atom_site_disorder_assembly
    _atom_site_disorder_group
    C C1 0.56768(12) 0.24345(11) 0.09947(8) 0.0236(3) Uani d . 1 . .
    H H1 0.5210 0.3146 0.0396 0.028 Uiso calc R 1 . .
    C C2 0.53181(12) 0.15288(11) 0.13794(9) 0.0250(3) Uani d . 1 . .
    C C3 0.60214(12) 0.04909(11) 0.22662(9) 0.0257(3) Uani d . 1 . .
    H H3 0.5784 -0.0127 0.2533 0.031 Uiso calc R 1 . .
    C C4 0.70461(12) 0.03441(11) 0.27598(8) 0.0241(3) Uani d . 1 . .
    H H4 0.7510 -0.0362 0.3363 0.029 Uiso calc R 1 . .
    C C5 0.93575(12) 0.05491(10) 0.35318(8) 0.0233(3) Uani d . 1 . .
    H H5 0.9415 -0.0209 0.3977 0.028 Uiso calc R 1 . .
    C C6 1.02058(12) 0.08874(11) 0.36965(8) 0.0240(3) Uani d . 1 . .
    H H6 1.0849 0.0352 0.4264 0.029 Uiso calc R 1 . .
    C C7 1.01437(12) 0.19971(11) 0.30503(8) 0.0232(3) Uani d . 1 . .
    C C8 0.92079(12) 0.27689(10) 0.22061(8) 0.0227(3) Uani d . 1 . .
    H H8 0.9161 0.3518 0.1750 0.027 Uiso calc R 1 . .
    C C9 0.72596(11) 0.31471(10) 0.11887(8) 0.0215(3) Uani d . 1 . .
    C C10 0.67001(11) 0.22972(10) 0.14792(8) 0.0207(3) Uani d . 1 . .
    C C11 0.73907(11) 0.12504(10) 0.23588(8) 0.0207(3) Uani d . 1 . .
    C C12 0.83515(11) 0.24465(10) 0.20331(8) 0.0203(3) Uani d . 1 . .
    C C13 0.84225(12) 0.13397(10) 0.27035(8) 0.0205(3) Uani d . 1 . .
    C C14 0.64303(12) 0.43903(10) 0.11943(8) 0.0239(3) Uani d . 1 . .
    H H14A 0.6833 0.4906 0.0972 0.029 Uiso calc R 1 . .
    H H14B 0.5704 0.4770 0.0670 0.029 Uiso calc R 1 . .
    C C15 0.60497(13) 0.44029(11) 0.22170(9) 0.0298(3) Uani d . 1 . .
    H H15A 0.5603 0.3931 0.2431 0.036 Uiso calc R 1 . .
    H H15B 0.6767 0.4008 0.2756 0.036 Uiso calc R 1 . .
    C C16 0.52763(13) 0.56797(12) 0.21393(9) 0.0314(3) Uani d . 1 . .
    H H16A 0.4526 0.6040 0.1650 0.038 Uiso calc R 1 . .
    H H16B 0.5692 0.6171 0.1848 0.038 Uiso calc R 1 . .
    C C17 0.49743(14) 0.57588(12) 0.31602(10) 0.0342(3) Uani d . 1 . .
    H H17A 0.5721 0.5316 0.3674 0.041 Uiso calc R 1 . .
    H H17B 0.4478 0.5348 0.3412 0.041 Uiso calc R 1 . .
    C C18 0.43181(14) 0.70437(12) 0.31007(10) 0.0340(3) Uani d . 1 . .
    H H18A 0.3536 0.7466 0.2637 0.041 Uiso calc R 1 . .
    H H18B 0.4780 0.7479 0.2792 0.041 Uiso calc R 1 . .
    C C19 0.41195(13) 0.71020(12) 0.41468(10) 0.0317(3) Uani d . 1 . .
    H H19A 0.3615 0.6711 0.4434 0.038 Uiso calc R 1 . .
    H H19B 0.4898 0.6631 0.4623 0.038 Uiso calc R 1 . .
    C C20 0.35339(14) 0.83778(12) 0.41154(10) 0.0332(3) Uani d . 1 . .
    H H20A 0.2751 0.8850 0.3646 0.040 Uiso calc R 1 . .
    H H20B 0.4035 0.8774 0.3829 0.040 Uiso calc R 1 . .
    C C21 0.33548(15) 0.84006(13) 0.51746(10) 0.0375(3) Uani d . 1 . .
    H H21A 0.2807 0.8070 0.5438 0.056 Uiso calc R 1 . .
    H H21B 0.3019 0.9237 0.5120 0.056 Uiso calc R 1 . .
    H H21C 0.4123 0.7909 0.5651 0.056 Uiso calc R 1 . .
    C C22 0.75963(12) 0.33564(11) 0.01037(8) 0.0235(3) Uani d . 1 . .
    H H22A 0.6853 0.3884 -0.0418 0.028 Uiso calc R 1 . .
    H H22B 0.8066 0.3805 0.0002 0.028 Uiso calc R 1 . .
    C C23 0.82984(12) 0.22350(11) -0.01143(9) 0.0265(3) Uani d . 1 . .
    H H23A 0.7803 0.1827 -0.0099 0.032 Uiso calc R 1 . .
    H H23B 0.9013 0.1665 0.0434 0.032 Uiso calc R 1 . .
    C C24 0.86801(13) 0.25496(11) -0.11621(9) 0.0286(3) Uani d . 1 . .
    H H24A 0.7957 0.3114 -0.1703 0.034 Uiso calc R 1 . .
    H H24B 0.9151 0.2983 -0.1176 0.034 Uiso calc R 1 . .
    C C25 0.94119(14) 0.14749(12) -0.14342(10) 0.0321(3) Uani d . 1 . .
    H H25A 0.8905 0.1109 -0.1521 0.038 Uiso calc R 1 . .
    H H25B 1.0078 0.0857 -0.0851 0.038 Uiso calc R 1 . .
    C C26 0.99199(13) 0.18016(13) -0.24185(10) 0.0327(3) Uani d . 1 . .
    H H26A 1.0332 0.2269 -0.2368 0.039 Uiso calc R 1 . .
    H H26B 1.0524 0.1043 -0.2457 0.039 Uiso calc R 1 . .
    C C27 0.90085(13) 0.25322(13) -0.34141(10) 0.0316(3) Uani d . 1 . .
    H H27A 0.8338 0.3226 -0.3337 0.038 Uiso calc R 1 . .
    H H27B 0.8689 0.2017 -0.3526 0.038 Uiso calc R 1 . .
    C C28 0.95019(14) 0.30120(13) -0.43650(10) 0.0356(3) Uani d . 1 . .
    H H28A 0.9824 0.3525 -0.4255 0.043 Uiso calc R 1 . .
    H H28B 1.0168 0.2320 -0.4447 0.043 Uiso calc R 1 . .
    C C29 0.85806(17) 0.37435(17) -0.53490(11) 0.0515(4) Uani d . 1 . .
    H H29A 0.8287 0.3229 -0.5483 0.077 Uiso calc R 1 . .
    H H29B 0.8942 0.4046 -0.5929 0.077 Uiso calc R 1 . .
    H H29C 0.7916 0.4429 -0.5273 0.077 Uiso calc R 1 . .
    B B1 1.10946(14) 0.23555(12) 0.32833(10) 0.0240(3) Uani d . 1 . .
    O O1 1.18801(8) 0.17591(8) 0.41961(6) 0.0272(2) Uani d . 1 . .
    O O2 1.12260(8) 0.33030(8) 0.25940(6) 0.0298(2) Uani d . 1 . .
    C C30 1.27671(12) 0.21973(11) 0.40392(9) 0.0276(3) Uani d D 1 . .
    C C31 1.20716(13) 0.34677(11) 0.31416(9) 0.0285(3) Uani d D 1 . .
    C C32 1.37874(14) 0.13171(13) 0.37341(11) 0.0365(3) Uani d D 1 . .
    H H32A 1.4093 0.0500 0.4277 0.055 Uiso calc R 1 . .
    H H32B 1.4424 0.1555 0.3645 0.055 Uiso calc R 1 . .
    H H32C 1.3508 0.1325 0.3082 0.055 Uiso calc R 1 . .
    C C33 1.31708(15) 0.22104(14) 0.50430(10) 0.0392(4) Uani d D 1 . .
    H H33A 1.2473 0.2646 0.5304 0.059 Uiso calc R 1 . .
    H H33B 1.3673 0.2617 0.4921 0.059 Uiso calc R 1 . .
    H H33C 1.3628 0.1376 0.5554 0.059 Uiso calc R 1 . .
    C C34 1.13448(15) 0.44551(13) 0.35113(12) 0.0420(4) Uani d D 1 . .
    H H34A 1.0804 0.5190 0.2918 0.063 Uiso calc R 1 . .
    H H34B 1.1880 0.4629 0.3851 0.063 Uiso calc R 1 . .
    H H34C 1.0879 0.4185 0.4004 0.063 Uiso calc R 1 . .
    C C35 1.28192(15) 0.38512(14) 0.23982(11) 0.0406(4) Uani d D 1 . .
    H H35A 1.3204 0.3251 0.2099 0.061 Uiso calc R 1 . .
    H H35B 1.3429 0.3909 0.2770 0.061 Uiso calc R 1 . .
    H H35C 1.2309 0.4642 0.1844 0.061 Uiso calc R 1 . .
    B B2 0.41847(15) 0.16668(14) 0.08183(11) 0.0293(3) Uani d . 1 A .
    O O3 0.34863(9) 0.26417(9) -0.00506(7) 0.0386(3) Uani d . 1 . .
    O O4 0.38022(11) 0.08195(11) 0.11362(8) 0.0570(4) Uani d . 1 . .
    C C40 0.27486(13) 0.12168(13) 0.04290(10) 0.0342(3) Uani d D 1 A .
    C C41 0.2640(4) 0.2354(5) -0.0494(4) 0.0418(13) Uani d PD 0.50 A 1
    C C42 0.1873(4) 0.1423(5) 0.1132(4) 0.0574(13) Uani d PD 0.50 A 1
    H H42A 0.2108 0.0668 0.1741 0.086 Uiso calc PR 0.50 A 1
    H H42B 0.1081 0.1689 0.0767 0.086 Uiso calc PR 0.50 A 1
    H H42C 0.1854 0.2049 0.1351 0.086 Uiso calc PR 0.50 A 1
    C C43 0.2789(4) 0.0205(4) 0.0104(3) 0.0477(10) Uani d PD 0.50 A 1
    H H43A 0.3469 -0.0050 -0.0244 0.072 Uiso calc PR 0.50 A 1
    H H43B 0.2050 0.0517 -0.0370 0.072 Uiso calc PR 0.50 A 1
    H H43C 0.2874 -0.0490 0.0720 0.072 Uiso calc PR 0.50 A 1
    C C44 0.3127(4) 0.2093(4) -0.1412(2) 0.0567(10) Uani d PD 0.50 A 1
    H H44A 0.2627 0.1858 -0.1721 0.085 Uiso calc PR 0.50 A 1
    H H44B 0.3944 0.1432 -0.1180 0.085 Uiso calc PR 0.50 A 1
    H H44C 0.3123 0.2822 -0.1927 0.085 Uiso calc PR 0.50 A 1
    C C45 0.1452(3) 0.3420(3) -0.0827(2) 0.0726(13) Uani d PD 0.50 A 1
    H H45A 0.1174 0.3591 -0.0226 0.109 Uiso calc PR 0.50 A 1
    H H45B 0.0892 0.3255 -0.1145 0.109 Uiso calc PR 0.50 A 1
    H H45C 0.1502 0.4123 -0.1332 0.109 Uiso calc PR 0.50 A 1
    C C51 0.2427(3) 0.2582(3) -0.0269(3) 0.0366(14) Uani d PRD 0.50 A 2
    C C52 0.3241(3) 0.0379(3) -0.0098(3) 0.0570(11) Uani d PRD 0.50 A 2
    H H52A 0.3883 0.0493 -0.0433 0.085 Uiso calc PR 0.50 A 2
    H H52B 0.2611 0.0547 -0.0621 0.085 Uiso calc PR 0.50 A 2
    H H52C 0.3557 -0.0458 0.0410 0.085 Uiso calc PR 0.50 A 2
    C C53 0.1733(4) 0.1101(4) 0.0946(3) 0.0471(10) Uani d PD 0.50 A 2
    H H53A 0.2000 0.0254 0.1416 0.071 Uiso calc PR 0.50 A 2
    H H53B 0.1063 0.1359 0.0418 0.071 Uiso calc PR 0.50 A 2
    H H53C 0.1481 0.1613 0.1341 0.071 Uiso calc PR 0.50 A 2
    C C54 0.2145(4) 0.2935(4) -0.1432(2) 0.0562(10) Uani d PD 0.50 A 2
    H H54A 0.1456 0.2829 -0.1588 0.084 Uiso calc PR 0.50 A 2
    H H54B 0.2834 0.2419 -0.1649 0.084 Uiso calc PR 0.50 A 2
    H H54C 0.1963 0.3785 -0.1804 0.084 Uiso calc PR 0.50 A 2
    C C55 0.1435(3) 0.3527(3) 0.0019(3) 0.0493(8) Uani d PD 0.50 A 2
    H H55A 0.1373 0.4328 -0.0379 0.074 Uiso calc PR 0.50 A 2
    H H55B 0.1616 0.3326 0.0760 0.074 Uiso calc PR 0.50 A 2
    H H55C 0.0678 0.3535 -0.0139 0.074 Uiso calc PR 0.50 A 2
loop_
    _atom_site_aniso_label
    _atom_site_aniso_U_11
    _atom_site_aniso_U_22
    _atom_site_aniso_U_33
    _atom_site_aniso_U_12
    _atom_site_aniso_U_13
    _atom_site_aniso_U_23
    C1 0.0205(9) 0.0247(6) 0.0235(5) -0.0087(6) 0.0025(5) -0.0095(5)
    C2 0.0217(9) 0.0297(6) 0.0270(6) -0.0125(6) 0.0066(5) -0.0141(5)
    C3 0.0251(9) 0.0273(6) 0.0287(6) -0.0149(6) 0.0074(5) -0.0119(5)
    C4 0.0233(9) 0.0231(6) 0.0234(5) -0.0101(6) 0.0043(5) -0.0077(4)
    C5 0.0232(9) 0.0217(6) 0.0216(5) -0.0088(6) 0.0031(5) -0.0073(4)
    C6 0.0185(8) 0.0260(6) 0.0222(5) -0.0063(6) 0.0000(5) -0.0088(5)
    C7 0.0196(9) 0.0268(6) 0.0245(5) -0.0096(6) 0.0052(5) -0.0130(5)
    C8 0.0214(9) 0.0229(6) 0.0237(5) -0.0102(6) 0.0044(5) -0.0092(4)
    C9 0.0193(8) 0.0226(6) 0.0219(5) -0.0096(6) 0.0011(5) -0.0082(4)
    C10 0.0188(8) 0.0222(6) 0.0216(5) -0.0084(6) 0.0046(5) -0.0108(4)
    C11 0.0176(8) 0.0229(6) 0.0217(5) -0.0076(6) 0.0053(5) -0.0113(4)
    C12 0.0173(8) 0.0212(6) 0.0204(5) -0.0065(6) 0.0036(4) -0.0092(4)
    C13 0.0185(8) 0.0223(6) 0.0212(5) -0.0081(6) 0.0054(5) -0.0109(4)
    C14 0.0210(9) 0.0215(6) 0.0249(5) -0.0078(6) -0.0007(5) -0.0072(4)
    C15 0.0295(10) 0.0273(6) 0.0282(6) -0.0092(7) 0.0042(5) -0.0113(5)
    C16 0.0303(10) 0.0291(7) 0.0314(6) -0.0094(7) 0.0041(5) -0.0137(5)
    C17 0.0331(10) 0.0311(7) 0.0328(7) -0.0087(7) 0.0051(6) -0.0145(5)
    C18 0.0335(10) 0.0319(7) 0.0352(7) -0.0118(7) 0.0078(6) -0.0159(5)
    C19 0.0289(10) 0.0318(7) 0.0338(6) -0.0119(7) 0.0051(6) -0.0152(5)
    C20 0.0315(10) 0.0324(7) 0.0365(7) -0.0134(7) 0.0073(6) -0.0165(5)
    C21 0.0364(11) 0.0381(7) 0.0406(7) -0.0149(8) 0.0090(6) -0.0213(6)
    C22 0.0226(9) 0.0247(6) 0.0211(5) -0.0113(6) 0.0013(5) -0.0064(4)
    C23 0.0267(9) 0.0276(6) 0.0264(6) -0.0136(6) 0.0061(5) -0.0106(5)
    C24 0.0294(9) 0.0286(6) 0.0278(6) -0.0133(7) 0.0069(5) -0.0115(5)
    C25 0.0323(10) 0.0300(7) 0.0331(6) -0.0128(7) 0.0072(6) -0.0138(5)
    C26 0.0263(10) 0.0363(7) 0.0386(7) -0.0124(7) 0.0104(6) -0.0210(6)
    C27 0.0291(10) 0.0383(7) 0.0358(7) -0.0178(7) 0.0118(6) -0.0209(6)
    C28 0.0365(10) 0.0407(8) 0.0377(7) -0.0202(8) 0.0149(6) -0.0213(6)
    C29 0.0543(13) 0.0691(11) 0.0356(8) -0.0324(10) 0.0137(7) -0.0207(7)
    B1 0.0188(10) 0.0247(7) 0.0265(6) -0.0073(7) 0.0037(5) -0.0114(5)
    O1 0.0236(6) 0.0306(4) 0.0277(4) -0.0162(5) 0.0006(3) -0.0074(3)
    O2 0.0279(6) 0.0305(5) 0.0287(4) -0.0156(5) -0.0011(4) -0.0066(3)
    C30 0.0235(9) 0.0320(7) 0.0304(6) -0.0174(7) 0.0021(5) -0.0100(5)
    C31 0.0256(9) 0.0297(6) 0.0328(6) -0.0157(7) 0.0030(5) -0.0112(5)
    C32 0.0249(10) 0.0343(7) 0.0475(8) -0.0123(7) 0.0028(6) -0.0149(6)
    C33 0.0393(11) 0.0523(9) 0.0341(7) -0.0302(8) 0.0022(6) -0.0146(6)
    C34 0.0408(11) 0.0331(7) 0.0560(9) -0.0175(8) 0.0090(7) -0.0214(7)
    C35 0.0439(11) 0.0407(8) 0.0404(7) -0.0273(8) 0.0093(6) -0.0099(6)
    B2 0.0267(11) 0.0344(8) 0.0309(7) -0.0167(8) 0.0060(6) -0.0142(6)
    O3 0.0326(7) 0.0420(5) 0.0403(5) -0.0225(5) -0.0063(4) -0.0089(4)
    O4 0.0524(9) 0.0579(7) 0.0546(6) -0.0432(7) -0.0193(5) 0.0065(5)
    C40 0.0263(10) 0.0481(8) 0.0398(7) -0.0229(8) 0.0056(6) -0.0228(6)
    C41 0.039(3) 0.049(2) 0.042(3) -0.027(2) -0.007(2) -0.014(2)
    C42 0.042(3) 0.094(4) 0.066(2) -0.041(3) 0.0252(19) -0.052(2)
    C43 0.050(3) 0.057(2) 0.056(2) -0.034(2) 0.0127(18) -0.0325(17)
    C44 0.072(3) 0.082(3) 0.0359(16) -0.054(3) 0.0092(16) -0.0217(17)
    C45 0.046(3) 0.055(2) 0.102(3) -0.020(2) -0.024(3) -0.020(2)
    C51 0.032(3) 0.057(3) 0.027(2) -0.029(2) -0.0033(17) -0.0129(16)
    C52 0.042(3) 0.074(3) 0.080(3) -0.030(3) 0.014(2) -0.053(2)
    C53 0.038(3) 0.063(3) 0.053(2) -0.033(2) 0.0109(17) -0.0237(18)
    C54 0.046(3) 0.090(3) 0.0381(18) -0.037(3) 0.0048(16) -0.0247(18)
    C55 0.034(2) 0.0430(17) 0.065(2) -0.0124(17) 0.0016(16) -0.0215(15)
_geom_special_details
;
All e.s.d.'s (except the e.s.d. in the dihedral angle between two l.s. planes)
are estimated using the full covariance matrix. The cell e.s.d.'s are taken
into account individually in the estimation of e.s.d.'s in distances, angles
and torsional angles; correlations between e.s.d.'s in cell parameters are
only used when they are defined by crystal symmetry. An approximate
(isotropic) treatment of cell e.s.d.'s is used for estimating e.s.d.'s
involving l.s. planes.
;
loop_
    _geom_bond_atom_site_label_1
    _geom_bond_atom_site_label_2
    _geom_bond_site_symmetry_1
    _geom_bond_site_symmetry_2
    _geom_bond_distance
    _geom_bond_publ_flag
    C1 C10 . . 1.3744(17) n
    C1 C2 . . 1.4020(16) n
    C1 H1 . . 0.95 ?
    C2 C3 . . 1.4019(17) n
    C2 B2 . . 1.547(2) n
    C3 C4 . . 1.3761(18) n
    C3 H3 . . 0.95 ?
    C4 C11 . . 1.3921(16) n
    C4 H4 . . 0.95 ?
    C5 C6 . . 1.3821(17) n
    C5 C13 . . 1.3845(17) n
    C5 H5 . . 0.95 ?
    C6 C7 . . 1.3996(16) n
    C6 H6 . . 0.95 ?
    C7 C8 . . 1.3961(17) n
    C7 B1 . . 1.5500(18) n
    C8 C12 . . 1.3796(16) n
    C8 H8 . . 0.95 ?
    C9 C12 . . 1.5136(16) n
    C9 C10 . . 1.5226(15) n
    C9 C14 . . 1.5344(17) n
    C9 C22 . . 1.5451(15) n
    C10 C11 . . 1.3981(16) n
    C11 C13 . . 1.4625(17) n
    C12 C13 . . 1.4016(15) n
    C14 C15 . . 1.5208(16) n
    C14 H14a . . 0.99 ?
    C14 H14b . . 0.99 ?
    C15 C16 . . 1.5148(18) n
    C15 H15a . . 0.99 ?
    C15 H15b . . 0.99 ?
    C16 C17 . . 1.5149(17) n
    C16 H16a . . 0.99 ?
    C16 H16b . . 0.99 ?
    C17 C18 . . 1.5165(18) n
    C17 H17a . . 0.99 ?
    C17 H17b . . 0.99 ?
    C18 C19 . . 1.5175(17) n
    C18 H18a . . 0.99 ?
    C18 H18b . . 0.99 ?
    C19 C20 . . 1.5173(18) n
    C19 H19a . . 0.99 ?
    C19 H19b . . 0.99 ?
    C20 C21 . . 1.5173(18) n
    C20 H20a . . 0.99 ?
    C20 H20b . . 0.99 ?
    C21 H21a . . 0.98 ?
    C21 H21b . . 0.98 ?
    C21 H21c . . 0.98 ?
    C22 C23 . . 1.5163(17) n
    C22 H22a . . 0.99 ?
    C22 H22b . . 0.99 ?
    C23 C24 . . 1.5213(16) n
    C23 H23a . . 0.99 ?
    C23 H23b . . 0.99 ?
    C24 C25 . . 1.5176(18) n
    C24 H24a . . 0.99 ?
    C24 H24b . . 0.99 ?
    C25 C26 . . 1.5263(18) n
    C25 H25a . . 0.99 ?
    C25 H25b . . 0.99 ?
    C26 C27 . . 1.5167(19) n
    C26 H26a . . 0.99 ?
    C26 H26b . . 0.99 ?
    C27 C28 . . 1.5232(17) n
    C27 H27a . . 0.99 ?
    C27 H27b . . 0.99 ?
    C28 C29 . . 1.512(2) n
    C28 H28a . . 0.99 ?
    C28 H28b . . 0.99 ?
    C29 H29a . . 0.98 ?
    C29 H29b . . 0.98 ?
    C29 H29c . . 0.98 ?
    B1 O1 . . 1.3644(16) n
    B1 O2 . . 1.3670(16) n
    O1 C30 . . 1.4591(14) n
    O2 C31 . . 1.4564(14) n
    C30 C32 . . 1.509(2) n
    C30 C33 . . 1.5132(17) n
    C30 C31 . . 1.5555(17) n
    C31 C35 . . 1.5115(18) n
    C31 C34 . . 1.5145(19) n
    C32 H32a . . 0.98 ?
    C32 H32b . . 0.98 ?
    C32 H32c . . 0.98 ?
    C33 H33a . . 0.98 ?
    C33 H33b . . 0.98 ?
    C33 H33c . . 0.98 ?
    C34 H34a . . 0.98 ?
    C34 H34b . . 0.98 ?
    C34 H34c . . 0.98 ?
    C35 H35a . . 0.98 ?
    C35 H35b . . 0.98 ?
    C35 H35c . . 0.98 ?
    B2 O4 . . 1.3505(17) n
    B2 O3 . . 1.3554(18) n
    O3 C51 . . 1.420(4) n
    O3 C41 . . 1.490(5) n
    O4 C40 . . 1.4385(17) n
    C40 C52 . . 1.476(3) n
    C40 C42 . . 1.486(4) n
    C40 C53 . . 1.515(4) n
    C40 C41 . . 1.553(6) n
    C40 C43 . . 1.555(4) n
    C40 C51 . . 1.588(5) n
    C41 C45 . . 1.476(6) n
    C41 C44 . . 1.518(6) n
    C42 H42a . . 0.98 ?
    C42 H42b . . 0.98 ?
    C42 H42c . . 0.98 ?
    C43 H43a . . 0.98 ?
    C43 H43b . . 0.98 ?
    C43 H43c . . 0.98 ?
    C44 H44a . . 0.98 ?
    C44 H44b . . 0.98 ?
    C44 H44c . . 0.98 ?
    C45 H45a . . 0.98 ?
    C45 H45b . . 0.98 ?
    C45 H45c . . 0.98 ?
    C51 C55 . . 1.525(4) n
    C51 C54 . . 1.527(4) n
    C52 H52a . . 0.98 ?
    C52 H52b . . 0.98 ?
    C52 H52c . . 0.98 ?
    C53 H53a . . 0.98 ?
    C53 H53b . . 0.98 ?
    C53 H53c . . 0.98 ?
    C54 H54a . . 0.98 ?
    C54 H54b . . 0.98 ?
    C54 H54c . . 0.98 ?
    C55 H55a . . 0.98 ?
    C55 H55b . . 0.98 ?
    C55 H55c . . 0.98 ?
loop_
    _geom_angle_atom_site_label_1
    _geom_angle_atom_site_label_2
    _geom_angle_atom_site_label_3
    _geom_angle_site_symmetry_1
    _geom_angle_site_symmetry_2
    _geom_angle_site_symmetry_3
    _geom_angle
    _geom_angle_publ_flag
    C10 C1 C2 . . . 120.31(11) n
    C10 C1 H1 . . . 119.8 ?
    C2 C1 H1 . . . 119.8 ?
    C3 C2 C1 . . . 118.56(11) n
    C3 C2 B2 . . . 121.07(11) n
    C1 C2 B2 . . . 120.36(11) n
    C4 C3 C2 . . . 121.69(11) n
    C4 C3 H3 . . . 119.2 ?
    C2 C3 H3 . . . 119.2 ?
    C3 C4 C11 . . . 118.76(11) n
    C3 C4 H4 . . . 120.6 ?
    C11 C4 H4 . . . 120.6 ?
    C6 C5 C13 . . . 118.51(10) n
    C6 C5 H5 . . . 120.7 ?
    C13 C5 H5 . . . 120.7 ?
    C5 C6 C7 . . . 121.84(11) n
    C5 C6 H6 . . . 119.1 ?
    C7 C6 H6 . . . 119.1 ?
    C8 C7 C6 . . . 118.70(11) n
    C8 C7 B1 . . . 121.23(10) n
    C6 C7 B1 . . . 120.07(11) n
    C12 C8 C7 . . . 120.16(10) n
    C12 C8 H8 . . . 119.9 ?
    C7 C8 H8 . . . 119.9 ?
    C12 C9 C10 . . . 101.25(9) n
    C12 C9 C14 . . . 112.05(9) n
    C10 C9 C14 . . . 112.33(10) n
    C12 C9 C22 . . . 111.71(10) n
    C10 C9 C22 . . . 111.77(8) n
    C14 C9 C22 . . . 107.75(9) n
    C1 C10 C11 . . . 120.07(10) n
    C1 C10 C9 . . . 129.04(10) n
    C11 C10 C9 . . . 110.88(10) n
    C4 C11 C10 . . . 120.61(11) n
    C4 C11 C13 . . . 130.94(11) n
    C10 C11 C13 . . . 108.45(10) n
    C8 C12 C13 . . . 119.99(11) n
    C8 C12 C9 . . . 128.97(10) n
    C13 C12 C9 . . . 111.03(10) n
    C5 C13 C12 . . . 120.78(11) n
    C5 C13 C11 . . . 130.84(10) n
    C12 C13 C11 . . . 108.38(10) n
    C15 C14 C9 . . . 116.62(9) n
    C15 C14 H14A . . . 108.1 ?
    C9 C14 H14A . . . 108.1 ?
    C15 C14 H14B . . . 108.1 ?
    C9 C14 H14B . . . 108.1 ?
    H14A C14 H14B . . . 107.3 ?
    C16 C15 C14 . . . 111.84(10) n
    C16 C15 H15A . . . 109.2 ?
    C14 C15 H15A . . . 109.2 ?
    C16 C15 H15B . . . 109.2 ?
    C14 C15 H15B . . . 109.2 ?
    H15A C15 H15B . . . 107.9 ?
    C15 C16 C17 . . . 114.23(10) n
    C15 C16 H16A . . . 108.7 ?
    C17 C16 H16A . . . 108.7 ?
    C15 C16 H16B . . . 108.7 ?
    C17 C16 H16B . . . 108.7 ?
    H16A C16 H16B . . . 107.6 ?
    C16 C17 C18 . . . 114.02(11) n
    C16 C17 H17A . . . 108.7 ?
    C18 C17 H17A . . . 108.7 ?
    C16 C17 H17B . . . 108.7 ?
    C18 C17 H17B . . . 108.7 ?
    H17A C17 H17B . . . 107.6 ?
    C17 C18 C19 . . . 113.18(11) n
    C17 C18 H18A . . . 108.9 ?
    C19 C18 H18A . . . 108.9 ?
    C17 C18 H18B . . . 108.9 ?
    C19 C18 H18B . . . 108.9 ?
    H18A C18 H18B . . . 107.8 ?
    C20 C19 C18 . . . 114.10(11) n
    C20 C19 H19A . . . 108.7 ?
    C18 C19 H19A . . . 108.7 ?
    C20 C19 H19B . . . 108.7 ?
    C18 C19 H19B . . . 108.7 ?
    H19A C19 H19B . . . 107.6 ?
    C19 C20 C21 . . . 112.63(11) n
    C19 C20 H20A . . . 109.1 ?
    C21 C20 H20A . . . 109.1 ?
    C19 C20 H20B . . . 109.1 ?
    C21 C20 H20B . . . 109.1 ?
    H20A C20 H20B . . . 107.8 ?
    C20 C21 H21A . . . 109.5 ?
    C20 C21 H21B . . . 109.5 ?
    H21A C21 H21B . . . 109.5 ?
    C20 C21 H21C . . . 109.5 ?
    H21A C21 H21C . . . 109.5 ?
    H21B C21 H21C . . . 109.5 ?
    C23 C22 C9 . . . 116.57(9) n
    C23 C22 H22A . . . 108.2 ?
    C9 C22 H22A . . . 108.2 ?
    C23 C22 H22B . . . 108.2 ?
    C9 C22 H22B . . . 108.2 ?
    H22A C22 H22B . . . 107.3 ?
    C22 C23 C24 . . . 111.51(9) n
    C22 C23 H23A . . . 109.3 ?
    C24 C23 H23A . . . 109.3 ?
    C22 C23 H23B . . . 109.3 ?
    C24 C23 H23B . . . 109.3 ?
    H23A C23 H23B . . . 108 ?
    C25 C24 C23 . . . 115.06(10) n
    C25 C24 H24A . . . 108.5 ?
    C23 C24 H24A . . . 108.5 ?
    C25 C24 H24B . . . 108.5 ?
    C23 C24 H24B . . . 108.5 ?
    H24A C24 H24B . . . 107.5 ?
    C24 C25 C26 . . . 113.59(10) n
    C24 C25 H25A . . . 108.8 ?
    C26 C25 H25A . . . 108.8 ?
    C24 C25 H25B . . . 108.8 ?
    C26 C25 H25B . . . 108.8 ?
    H25A C25 H25B . . . 107.7 ?
    C27 C26 C25 . . . 114.93(12) n
    C27 C26 H26A . . . 108.5 ?
    C25 C26 H26A . . . 108.5 ?
    C27 C26 H26B . . . 108.5 ?
    C25 C26 H26B . . . 108.5 ?
    H26A C26 H26B . . . 107.5 ?
    C26 C27 C28 . . . 113.84(12) n
    C26 C27 H27A . . . 108.8 ?
    C28 C27 H27A . . . 108.8 ?
    C26 C27 H27B . . . 108.8 ?
    C28 C27 H27B . . . 108.8 ?
    H27A C27 H27B . . . 107.7 ?
    C29 C28 C27 . . . 113.15(13) n
    C29 C28 H28A . . . 108.9 ?
    C27 C28 H28A . . . 108.9 ?
    C29 C28 H28B . . . 108.9 ?
    C27 C28 H28B . . . 108.9 ?
    H28A C28 H28B . . . 107.8 ?
    C28 C29 H29A . . . 109.5 ?
    C28 C29 H29B . . . 109.5 ?
    H29A C29 H29B . . . 109.5 ?
    C28 C29 H29C . . . 109.5 ?
    H29A C29 H29C . . . 109.5 ?
    H29B C29 H29C . . . 109.5 ?
    O1 B1 O2 . . . 113.40(11) n
    O1 B1 C7 . . . 123.37(11) n
    O2 B1 C7 . . . 123.22(11) n
    B1 O1 C30 . . . 106.64(9) n
    B1 O2 C31 . . . 107.00(9) n
    O1 C30 C32 . . . 106.27(10) n
    O1 C30 C33 . . . 108.77(10) n
    C32 C30 C33 . . . 110.82(12) n
    O1 C30 C31 . . . 102.20(10)
                              n
    C32 C30 C31 . . . 113.08(11) n
    C33 C30 C31 . . . 114.90(11) n
    O2 C31 C35 . . . 108.70(10)
                              n
    O2 C31 C34 . . . 106.72(11) n
    C35 C31 C34 . . . 110.49(11) n
    O2 C31 C30 . . . 102.19(9) n
    C35 C31 C30 . . . 114.80(12) n
    C34 C31 C30 . . . 113.20(11) n
    C30 C32 H32A . . . 109.5 ?
    C30 C32 H32B . . . 109.5 ?
    H32A C32 H32B . . . 109.5 ?
    C30 C32 H32C . . . 109.5 ?
    H32A C32 H32C . . . 109.5 ?
    H32B C32 H32C . . . 109.5 ?
    C30 C33 H33A . . . 109.5 ?
    C30 C33 H33B . . . 109.5 ?
    H33A C33 H33B . . . 109.5 ?
    C30 C33 H33C . . . 109.5 ?
    H33A C33 H33C . . . 109.5 ?
    H33B C33 H33C . . . 109.5 ?
    C31 C34 H34A . . . 109.5 ?
    C31 C34 H34B . . . 109.5 ?
    H34A C34 H34B . . . 109.5 ?
    C31 C34 H34C . . . 109.5 ?
    H34A C34 H34C . . . 109.5 ?
    H34B C34 H34C . . . 109.5 ?
    C31 C35 H35A . . . 109.5 ?
    C31 C35 H35B . . . 109.5 ?
    H35A C35 H35B . . . 109.5 ?
    C31 C35 H35C . . . 109.5 ?
    H35A C35 H35C . . . 109.5 ?
    H35B C35 H35C . . . 109.5 ?
    O4 B2 O3 . . . 113.26(12) n
    O4 B2 C2 . . . 123.36(12) n
    O3 B2 C2 . . . 123.36(11) n
    B2 O3 C51 . . . 109.1(2) n
    B2 O3 C41 . . . 108.4(2) n
    B2 O4 C40 . . . 109.04(11) n
    O4 C40 C52 . . . 99.86(16) n
    O4 C40 C42 . . . 98.5(2) n
    C52 C40 C42 . . . 136.4(2) n
    O4 C40 C53 . . . 114.34(19) n
    C52 C40 C53 . . . 112.0(2) n
    O4 C40 C41 . . . 105.2(2) n
    C52 C40 C41 . . . 95.6(3) n
    C42 C40 C41 . . . 117.0(3) n
    C53 C40 C41 . . . 125.6(3) n
    O4 C40 C43 . . . 112.7(2) n
    C42 C40 C43 . . . 108.9(2) n
    C53 C40 C43 . . . 84.3(2) n
    C41 C40 C43 . . . 113.6(3) n
    O4 C40 C51 . . . 102.82(14) n
    C52 C40 C51 . . . 114.2(2) n
    C42 C40 C51 . . . 99.5(3) n
    C53 C40 C51 . . . 112.7(3) n
    C43 C40 C51 . . . 129.56(19) n
    C45 C41 O3 . . . 108.5(4) n
    C45 C41 C44 . . . 111.1(4) n
    O3 C41 C44 . . . 105.3(4) n
    C45 C41 C40 . . . 115.5(4) n
    O3 C41 C40 . . . 101.6(3) n
    C44 C41 C40 . . . 113.8(4) n
    C40 C42 H42A . . . 109.5 ?
    C40 C42 H42B . . . 109.5 ?
    C40 C42 H42C . . . 109.5 ?
    C40 C43 H43A . . . 109.5 ?
    C40 C43 H43B . . . 109.5 ?
    C40 C43 H43C . . . 109.5 ?
    O3 C51 C55 . . . 106.6(2) n
    O3 C51 C54 . . . 108.4(4) n
    C55 C51 C54 . . . 108.5(3) n
    O3 C51 C40 . . . 103.10(18) n
    C55 C51 C40 . . . 114.9(4) n
    C54 C51 C40 . . . 114.7(2) n
    C40 C52 H52A . . . 109.5 ?
    C40 C52 H52B . . . 109.5 ?
    H52A C52 H52B . . . 109.5 ?
    C40 C52 H52C . . . 109.5 ?
    H52A C52 H52C . . . 109.5 ?
    H52B C52 H52C . . . 109.5 ?
    C40 C53 H53A . . . 109.5 ?
    C40 C53 H53B . . . 109.5 ?
    H53A C53 H53B . . . 109.5 ?
    C40 C53 H53C . . . 109.5 ?
    H53A C53 H53C . . . 109.5 ?
    H53B C53 H53C . . . 109.5 ?
    C51 C54 H54A . . . 109.5 ?
    C51 C54 H54B . . . 109.5 ?
    H54A C54 H54B . . . 109.5 ?
    C51 C54 H54C . . . 109.5 ?
    H54A C54 H54C . . . 109.5 ?
    H54B C54 H54C . . . 109.5 ?
    C51 C55 H55A . . . 109.5 ?
    C51 C55 H55B . . . 109.5 ?
    H55A C55 H55B . . . 109.5 ?
    C51 C55 H55C . . . 109.5 ?
    H55A C55 H55C . . . 109.5 ?
    H55B C55 H55C . . . 109.5 ?
loop_
    _geom_torsion_atom_site_label_1
    _geom_torsion_atom_site_label_2
    _geom_torsion_atom_site_label_3
    _geom_torsion_atom_site_label_4
    _geom_torsion_site_symmetry_1
    _geom_torsion_site_symmetry_2
    _geom_torsion_site_symmetry_3
    _geom_torsion_site_symmetry_4
    _geom_torsion
    _geom_torsion_publ_flag
    C10 C1 C2 C3 . . . . 0.29(18) n
    C10 C1 C2 B2 . . . . -178.38(11) n
    C1 C2 C3 C4 . . . . -0.13(18) n
    B2 C2 C3 C4 . . . . 178.53(12) n
    C2 C3 C4 C11 . . . . -0.43(18) n
    C13 C5 C6 C7 . . . . -0.20(18) n
    C5 C6 C7 C8 . . . . -1.21(18) n
    C5 C6 C7 B1 . . . . 178.19(11) n
    C6 C7 C8 C12 . . . . 1.43(18) n
    B1 C7 C8 C12 . . . . -177.97(11) n
    C2 C1 C10 C11 . . . . 0.11(18) n
    C2 C1 C10 C9 . . . . 179.01(11) n
    C12 C9 C10 C1 . . . . -179.77(12) n
    C14 C9 C10 C1 . . . . 60.54(15) n
    C22 C9 C10 C1 . . . . -60.72(16) n
    C12 C9 C10 C11 . . . . -0.78(12) n
    C14 C9 C10 C11 . . . . -120.48(11) n
    C22 C9 C10 C11 . . . . 118.26(11) n
    C3 C4 C11 C10 . . . . 0.83(17) n
    C3 C4 C11 C13 . . . . -179.31(12) n
    C1 C10 C11 C4 . . . . -0.68(17) n
    C9 C10 C11 C4 . . . . -179.77(10) n
    C1 C10 C11 C13 . . . . 179.43(10) n
    C9 C10 C11 C13 . . . . 0.34(13) n
    C7 C8 C12 C13 . . . . -0.25(17) n
    C7 C8 C12 C9 . . . . 178.66(11) n
    C10 C9 C12 C8 . . . . -178.02(12) n
    C14 C9 C12 C8 . . . . -58.12(16) n
    C22 C9 C12 C8 . . . . 62.89(15) n
    C10 C9 C12 C13 . . . . 0.97(12) n
    C14 C9 C12 C13 . . . . 120.87(11) n
    C22 C9 C12 C13 . . . . -118.12(10) n
    C6 C5 C13 C12 . . . . 1.41(17) n
    C6 C5 C13 C11 . . . . -177.92(11) n
    C8 C12 C13 C5 . . . . -1.20(17) n
    C9 C12 C13 C5 . . . . 179.70(10)
                                   n
    C8 C12 C13 C11 . . . . 178.26(10) n
    C9 C12 C13 C11 . . . . -0.83(13) n
    C4 C11 C13 C5 . . . . -0.2(2) n
    C10 C11 C13 C5 . . . . 179.69(12) n
    C4 C11 C13 C12 . . . . -179.57(12) n
    C10 C11 C13 C12 . . . . 0.30(13) n
    C12 C9 C14 C15 . . . . -52.93(14) n
    C10 C9 C14 C15 . . . . 60.26(13) n
    C22 C9 C14 C15 . . . . -176.21(10) n
    C9 C14 C15 C16 . . . . 177.66(11) n
    C14 C15 C16 C17 . . . . -174.02(11) n
    C15 C16 C17 C18 . . . . 173.52(12) n
    C16 C17 C18 C19 . . . . -174.97(12) n
    C17 C18 C19 C20 . . . . 176.35(12) n
    C18 C19 C20 C21 . . . . -179.74(12) n
    C12 C9 C22 C23 . . . . 63.47(13) n
    C10 C9 C22 C23 . . . . -49.18(15) n
    C14 C9 C22 C23 . . . . -173.05(10) n
    C9 C22 C23 C24 . . . . -174.33(10) n
    C22 C23 C24 C25 . . . . 178.76(11) n
    C23 C24 C25 C26 . . . . -172.19(11) n
    C24 C25 C26 C27 . . . . -70.95(15) n
    C25 C26 C27 C28 . . . . 171.05(11) n
    C26 C27 C28 C29 . . . . -179.67(12) n
    C8 C7 B1 O1 . . . . 166.59(12) n
    C6 C7 B1 O1 . . . . -12.80(19) n
    C8 C7 B1 O2 . . . . -13.26(19) n
    C6 C7 B1 O2 . . . . 167.36(12) n
    O2 B1 O1 C30 . . . . -11.48(15) n
    C7 B1 O1 C30 . . . . 168.66(12) n
    O1 B1 O2 C31 . . . . -8.34(15) n
    C7 B1 O2 C31 . . . . 171.52(12) n
    B1 O1 C30 C32 . . . . -94.09(12) n
    B1 O1 C30 C33 . . . . 146.55(12) n
    B1 O1 C30 C31 . . . . 24.66(12) n
    B1 O2 C31 C35 . . . . 144.65(12) n
    B1 O2 C31 C34 . . . . -96.17(12) n
    B1 O2 C31 C30 . . . . 22.90(13) n
    O1 C30 C31 O2 . . . . -28.65(12) n
    C32 C30 C31 O2 . . . . 85.16(12) n
    C33 C30 C31 O2 . . . . -146.25(11) n
    O1 C30 C31 C35 . . . . -146.12(10) n
    C32 C30 C31 C35 . . . . -32.31(14) n
    C33 C30 C31 C35 . . . . 96.28(14) n
    O1 C30 C31 C34 . . . . 85.74(12) n
    C32 C30 C31 C34 . . . . -160.45(11) n
    C33 C30 C31 C34 . . . . -31.86(16) n
    C3 C2 B2 O4 . . . . 0.1(2) n
    C1 C2 B2 O4 . . . . 178.73(13) n
    C3 C2 B2 O3 . . . . -178.85(13) n
    C1 C2 B2 O3 . . . . -0.2(2) n
    O4 B2 O3 C51 . . . . 10.4(2) n
    C2 B2 O3 C51 . . . . -170.52(17) n
    O4 B2 O3 C41 . . . . -10.8(3) n
    C2 B2 O3 C41 . . . . 168.2(2) n
    O3 B2 O4 C40 . . . . 0.63(18) n
    C2 B2 O4 C40 . . . . -178.41(12) n
    B2 O4 C40 C52 . . . . 107.9(2) n
    B2 O4 C40 C42 . . . . -111.8(2) n
    B2 O4 C40 C53 . . . . -132.4(2) n
    B2 O4 C40 C41 . . . . 9.2(3) n
    B2 O4 C40 C43 . . . . 133.48(19) n
    B2 O4 C40 C51 . . . . -9.9(2) n
    B2 O3 C41 C45 . . . . 137.4(4) n
    B2 O3 C41 C44 . . . . -103.6(3) n
    B2 O3 C41 C40 . . . . 15.2(3) n
    O4 C40 C41 C45 . . . . -131.7(3) n
    C42 C40 C41 C45 . . . . -23.6(5) n
    C43 C40 C41 C45 . . . . 104.7(4) n
    O4 C40 C41 O3 . . . . -14.5(3) n
    C42 C40 C41 O3 . . . . 93.6(3) n
    C43 C40 C41 O3 . . . . -138.2(3) n
    O4 C40 C41 C44 . . . . 98.2(3) n
    C42 C40 C41 C44 . . . . -153.8(3) n
    C43 C40 C41 C44 . . . . -25.5(5) n
    B2 O3 C51 C55 . . . . 105.8(3) n
    B2 O3 C51 C54 . . . . -137.6(3) n
    B2 O3 C51 C40 . . . . -15.6(2) n
    O4 C40 C51 O3 . . . . 15.3(2) n
    C52 C40 C51 O3 . . . . -91.9(2) n
    C53 C40 C51 O3 . . . . 138.9(2) n
    O4 C40 C51 C55 . . . . -100.3(2) n
    C52 C40 C51 C55 . . . . 152.57(18) n
    C53 C40 C51 C55 . . . . 23.3(3) n
    O4 C40 C51 C54 . . . . 132.9(3) n
    C52 C40 C51 C54 . . . . 25.8(5) n
    C53 C40 C51 C54 . . . . -103.5(4) n
