# Supplementary material for: 9,9-Dioctyl-2,7-bis­(4,4,5,5-tetra­methyl-1,3,2-dioxaborolan-2-yl)-9H-fluorene
Source: Acta Crystallogr Sect E Struct Rep Online. 2008 Jul 26;64(Pt 8):o1603. doi: 10.1107/S1600536808022496 (PMC2962215; doi:10.1107/S1600536808022496)
Supplement: Supplementary file 2 [file e-64-o1603-Isup2.hkl]

# 
# h,k,l, Fc-squared, Fo-squared, sigma(Fo-squared) and status flag 
# 
data_I
_shelx_title ' jw1366 in P-1' 
_shelx_refln_list_code          4 
_shelx_F_calc_maximum      114.13 
_exptl_crystal_F_000       704.00 
_reflns_d_resolution_high  0.8291 
 
loop_ 
 _symmetry_equiv_pos_as_xyz 
 'x, y, z' 
 '-x, -y, -z' 
 
_cell_length_a    12.6694 
_cell_length_b    13.3457 
_cell_length_c    14.0819 
_cell_angle_alpha  68.944 
_cell_angle_beta   89.834 
_cell_angle_gamma  64.306 
 
_shelx_F_squared_multiplier     1.000 
 
loop_ 
 _refln_index_h 
 _refln_index_k 
 _refln_index_l 
 _refln_F_squared_calc 
 _refln_F_squared_meas 
 _refln_F_squared_sigma 
 _refln_observed_status 
   6   0   0      129.15      107.14      4.78 o 
   7   0   0      358.12      354.11     14.35 o 
   8   0   0       61.52       63.44      4.73 o 
  -7   1   0        4.92        5.25      1.44 o 
  -6   1   0       42.62       34.55      2.02 o 
  -5   1   0        1.06        4.20      0.92 o 
  -1   1   0       71.74       52.54      3.28 o 
   0   1   0     1789.42     1636.22     46.33 o 
   1   1   0      152.28      155.00      3.60 o 
   2   1   0        9.34        9.26      0.54 o 
   4   1   0        2.64        3.39      0.42 o 
   5   1   0     1731.73     1771.92     44.42 o 
   6   1   0       95.01      118.00      5.24 o 
   7   1   0      103.40      129.38      7.88 o 
   8   1   0      102.79      100.44      7.42 o 
  -7   2   0      317.26      321.81     18.78 o 
  -6   2   0      300.65      306.57     12.58 o 
  -5   2   0      102.65      119.22      5.20 o 
  -4   2   0        3.26        2.97      2.00 o 
  -3   2   0      175.70      183.34      6.12 o 
  -2   2   0      125.51      130.96      4.42 o 
  -1   2   0     1141.49     1123.82     37.16 o 
   1   2   0     3595.71     3226.10     77.27 o 
   2   2   0     5483.76     4627.96    116.71 o 
   3   2   0       16.01       25.05      1.68 o 
   4   2   0      854.44      879.51     40.16 o 
   5   2   0       70.30       69.10      2.56 o 
   6   2   0     1904.06     1930.52    173.71 o 
   7   2   0        8.65        8.35      1.01 o 
   8   2   0       70.37       57.79      5.19 o 
   9   2   0      119.15      111.23      6.30 o 
  10   2   0      131.32      106.13      7.09 o 
  -7   3   0       78.99       65.94      4.99 o 
  -6   3   0     1059.09     1043.15     41.93 o 
  -5   3   0      206.99      227.11     13.53 o 
  -4   3   0      650.44      720.47     28.84 o 
  -3   3   0      187.92      219.34      9.06 o 
  -2   3   0      146.24      151.76     11.03 o 
  -1   3   0      644.17      620.06     20.60 o 
   0   3   0      486.41      463.44     11.84 o 
   1   3   0       58.71       54.10      1.57 o 
   2   3   0     2394.25     2373.40     54.55 o 
   3   3   0     4582.07     4380.27    110.33 o 
   4   3   0     1218.99     1218.92     34.51 o 
   5   3   0      714.31      737.20     28.17 o 
   6   3   0     1167.76     1323.64     81.57 o 
   7   3   0        2.40        8.69      1.31 o 
   8   3   0       67.71       59.23      4.70 o 
   9   3   0       41.71       41.09      1.75 o 
  10   3   0        7.99        8.57      0.92 o 
  -6   4   0       21.97       20.88      2.63 o 
  -5   4   0     1684.68     1576.69     49.86 o 
  -4   4   0      131.51      147.12      4.99 o 
  -3   4   0      322.20      347.77     11.58 o 
  -2   4   0       67.71       79.39      3.03 o 
  -1   4   0       64.12       56.57      2.00 o 
   0   4   0       13.91       12.83      0.70 o 
   1   4   0        8.70        6.39      0.52 o 
   2   4   0      372.21      375.69      8.76 o 
   3   4   0      150.23      147.18      3.92 o 
   4   4   0      320.63      307.43      7.91 o 
   5   4   0     1091.84     1176.09     44.49 o 
   6   4   0     1047.76     1127.43     84.92 o 
   7   4   0       12.49       17.83      1.44 o 
   8   4   0       10.47        6.61      0.70 o 
   9   4   0       29.81       35.78      1.86 o 
  10   4   0        7.88        8.78      0.92 o 
  11   4   0       25.06       27.53      8.21 o 
  -6   5   0      253.03      209.85      9.52 o 
  -5   5   0       21.70       22.41      1.23 o 
  -4   5   0      649.34      630.03     16.81 o 
  -3   5   0      502.43      509.59     18.08 o 
  -2   5   0      248.17      234.72      9.80 o 
  -1   5   0      232.43      243.43      7.22 o 
   0   5   0        0.04        0.36      0.48 o 
   1   5   0        3.81        4.51      0.55 o 
   2   5   0       48.73       61.09      1.75 o 
   3   5   0     1425.28     1596.46     36.83 o 
   4   5   0      301.28      315.62      8.14 o 
   5   5   0     1254.80     1336.83     33.86 o 
   6   5   0     2086.14     2098.54     73.26 o 
   7   5   0       29.44       34.02      2.23 o 
   8   5   0       34.66       28.54      1.43 o 
   9   5   0      811.70      819.28     21.30 o 
  10   5   0      128.50      126.94      3.49 o 
  11   5   0       76.48       69.34      3.53 o 
  -5   6   0      462.43      427.15     16.38 o 
  -4   6   0      261.92      261.13      7.28 o 
  -3   6   0       11.90       19.96      1.22 o 
  -2   6   0      184.11      168.28      3.77 o 
  -1   6   0      649.58      677.22     27.31 o 
   0   6   0      123.58      154.57      5.56 o 
   1   6   0        0.43        0.27      0.52 o 
   2   6   0       89.53       89.23      2.58 o 
   3   6   0      208.43      234.46      6.18 o 
   4   6   0       42.58       63.43      1.97 o 
   5   6   0      262.82      325.40      8.44 o 
   6   6   0       31.42       41.89      1.69 o 
   7   6   0       30.53       29.81      1.97 o 
   8   6   0      358.99      355.96      7.22 o 
   9   6   0      203.04      233.37      5.93 o 
  10   6   0        2.79        3.46      0.80 o 
  11   6   0        0.78        1.97      1.09 o 
  12   6   0      190.14      177.65      9.13 o 
  -5   7   0      207.37      202.15     10.77 o 
  -4   7   0      643.84      654.83     18.39 o 
  -3   7   0        4.74        4.08      0.76 o 
  -2   7   0     1986.15     1983.74     44.97 o 
  -1   7   0      720.51      693.04     15.98 o 
   0   7   0      252.36      229.16      5.73 o 
   1   7   0      492.62      514.31     17.44 o 
   2   7   0      880.77      897.16     25.81 o 
   3   7   0      333.42      381.43     11.10 o 
   4   7   0      868.73      913.20     33.39 o 
   5   7   0      254.07      253.98      7.56 o 
   6   7   0      155.14      148.84      3.48 o 
   7   7   0      800.16      743.54     13.13 o 
   8   7   0        2.64        4.86      0.58 o 
   9   7   0       12.62       20.71      0.93 o 
  10   7   0      895.17      927.70     21.96 o 
  11   7   0       96.10       94.45      3.56 o 
  12   7   0       21.69       20.95      1.53 o 
  13   7   0      105.39      127.80      7.75 o 
  -4   8   0      294.30      299.29     10.52 o 
  -3   8   0      502.77      530.07     15.01 o 
  -2   8   0      510.22      505.78     11.75 o 
  -1   8   0       70.98       71.12      2.16 o 
   0   8   0       28.42       26.50      0.98 o 
   1   8   0      431.03      421.45      7.77 o 
   2   8   0      295.94      287.56      5.17 o 
   3   8   0      308.07      235.86      4.31 o 
   4   8   0       99.60       96.46      1.87 o 
   5   8   0      219.46      190.58      3.36 o 
   6   8   0       86.33       74.99      1.53 o 
   7   8   0      111.17      108.51      2.00 o 
   8   8   0       14.44       14.09      0.71 o 
   9   8   0       14.07       14.76      0.85 o 
  10   8   0      172.24      172.76      4.13 o 
  11   8   0      579.12      597.33     15.21 o 
  12   8   0        0.19        0.70      0.83 o 
  13   8   0       60.96       63.66      2.49 o 
  -4   9   0       19.55       15.03      1.44 o 
  -3   9   0      152.78      166.00      5.92 o 
  -2   9   0      472.70      484.78     12.03 o 
  -1   9   0        7.11        9.61      0.89 o 
   0   9   0       73.51       77.53      1.98 o 
   1   9   0       76.99       87.07      2.00 o 
   2   9   0       38.63       38.33      1.12 o 
   3   9   0        3.00        2.01      0.47 o 
   4   9   0        1.70        0.01      0.44 o 
   5   9   0      302.97      291.61      5.03 o 
   6   9   0        4.73        3.89      0.49 o 
   7   9   0      752.65      737.69     12.14 o 
   8   9   0      646.01      631.90     14.27 o 
   9   9   0        3.83        2.62      0.68 o 
  10   9   0       14.56       15.14      1.03 o 
  11   9   0       10.44        9.82      0.94 o 
  12   9   0      116.27      132.93      3.85 o 
  13   9   0       27.06       28.42      1.51 o 
  14   9   0        6.64        5.99      1.21 o 
  -4  10   0      421.46      414.68     22.07 o 
  -3  10   0      319.10      344.57     20.82 o 
  -2  10   0       93.59      103.16      3.48 o 
  -1  10   0       13.06       14.10      1.65 o 
   0  10   0      687.62      724.16     16.05 o 
   1  10   0       98.96      100.12      2.70 o 
   2  10   0       16.57       21.13      0.77 o 
   3  10   0        0.05        1.84      0.50 o 
   4  10   0      173.11      160.57      3.09 o 
   5  10   0        7.06        6.80      0.63 o 
   6  10   0      254.57      230.38      4.47 o 
   7  10   0      356.52      336.48      5.67 o 
   8  10   0       14.00       12.45      0.82 o 
   9  10   0       24.30       17.26      1.06 o 
  10  10   0       19.56       20.33      1.14 o 
  11  10   0        5.70       10.71      0.90 o 
  12  10   0       15.83       21.58      1.21 o 
  13  10   0        8.84       11.58      1.06 o 
  14  10   0       31.59       37.08      2.14 o 
  -3  11   0        3.64        3.27      0.97 o 
  -2  11   0       11.42        7.46      0.94 o 
  -1  11   0       56.90       55.37      1.98 o 
   0  11   0      110.18      110.89      2.93 o 
   1  11   0        2.97        3.23      0.80 o 
   2  11   0      272.86      269.03      6.34 o 
   3  11   0        7.23        9.88      0.82 o 
   4  11   0      267.53      256.42      4.79 o 
   5  11   0      378.48      335.69      8.68 o 
   6  11   0       12.89       12.16      0.84 o 
   7  11   0      157.33      141.15      3.28 o 
   8  11   0       83.90       63.60      1.58 o 
   9  11   0      100.75      102.08      2.39 o 
  10  11   0      124.49      137.56      3.25 o 
  11  11   0       49.10       50.29      1.59 o 
  12  11   0        7.83        9.04      0.81 o 
  13  11   0        3.38        3.65      0.70 o 
  14  11   0        5.43        4.92      1.02 o 
  -2  12   0       44.40       51.23      3.68 o 
  -1  12   0       57.37       63.83      2.28 o 
   0  12   0       13.91       13.30      0.94 o 
   1  12   0       42.20       45.20      1.58 o 
   2  12   0        0.43        0.09      0.69 o 
   3  12   0      144.52      142.43      3.29 o 
   4  12   0        8.92        8.16      0.67 o 
   5  12   0        0.62        0.72      0.63 o 
   6  12   0       26.50       26.59      1.06 o 
   7  12   0      992.26      917.51     18.72 o 
   8  12   0       87.98       86.72      2.21 o 
   9  12   0      154.53      139.70      3.27 o 
  10  12   0        0.04       -0.58      0.58 o 
  11  12   0      120.43      132.97      3.53 o 
  12  12   0        8.30        7.35      1.10 o 
  13  12   0       53.85       76.59      3.32 o 
   0  13   0        1.04       -0.38      0.68 o 
   1  13   0       25.71       22.91      0.92 o 
   2  13   0        0.59        0.45      0.53 o 
   3  13   0       45.97       43.89      1.34 o 
   4  13   0        1.87        1.03      0.56 o 
   5  13   0        7.35        7.52      0.87 o 
   6  13   0      115.97      106.80      3.04 o 
   7  13   0       60.33       58.36      1.83 o 
   8  13   0      187.79      170.79      3.78 o 
   9  13   0        9.95        9.76      0.77 o 
  10  13   0       10.64       10.95      0.88 o 
  11  13   0       32.87       34.18      1.24 o 
  12  13   0        0.99        0.83      0.60 o 
   2  14   0        2.52        2.73      0.85 o 
   3  14   0        6.60        7.47      0.76 o 
   4  14   0        1.87        1.52      0.60 o 
   5  14   0       54.24       53.99      1.81 o 
   6  14   0       36.57       36.06      1.39 o 
   7  14   0        0.28        0.18      0.51 o 
   8  14   0       66.39       64.69      3.36 o 
   9  14   0        3.69        2.56      0.65 o 
  10  14   0        0.05        0.33      0.59 o 
  11  14   0       58.61       55.39      2.41 o 
 -10 -14   1        0.55        1.01      0.70 o 
  -9 -14   1        6.05        5.27      0.63 o 
  -8 -14   1       49.95       50.70      1.95 o 
  -7 -14   1        6.63        4.90      0.55 o 
  -6 -14   1       80.67       88.41      2.88 o 
  -5 -14   1        1.24        2.41      0.59 o 
  -4 -14   1        8.11        7.73      0.83 o 
  -3 -14   1       28.77       26.53      1.97 o 
 -12 -13   1       49.43       46.36      2.56 o 
 -11 -13   1        0.01       -0.19      0.59 o 
 -10 -13   1       23.26       23.23      1.08 o 
  -9 -13   1       36.45       40.80      1.57 o 
  -8 -13   1       15.08       15.92      0.86 o 
  -7 -13   1        0.02        0.31      0.54 o 
  -6 -13   1        5.75        5.51      0.70 o 
  -5 -13   1      200.34      196.15      6.28 o 
  -4 -13   1       46.60       43.53      1.46 o 
  -3 -13   1       41.73       41.99      1.39 o 
  -2 -13   1       56.17       56.06      1.78 o 
  -1 -13   1        1.70        2.30      0.55 o 
 -13 -12   1       10.13       11.11      0.93 o 
 -12 -12   1       27.26       28.71      1.13 o 
 -11 -12   1        3.08        4.62      0.60 o 
 -10 -12   1        0.82        0.64      0.61 o 
  -9 -12   1        4.12        7.26      0.88 o 
  -8 -12   1       28.25       36.60      1.30 o 
  -7 -12   1       79.15       73.24      1.94 o 
  -6 -12   1        0.26        0.19      0.60 o 
  -5 -12   1       40.94       35.23      1.33 o 
  -4 -12   1        1.27        3.14      0.64 o 
  -3 -12   1       61.22       61.40      1.72 o 
  -2 -12   1      122.74      126.78      3.23 o 
  -1 -12   1        9.13        8.65      0.86 o 
   0 -12   1        8.15       12.86      0.86 o 
   1 -12   1        2.29        1.42      1.05 o 
 -14 -11   1      105.00      113.03      4.55 o 
 -13 -11   1      203.00      225.49      6.84 o 
 -12 -11   1        0.11        0.46      0.62 o 
 -11 -11   1       16.08       13.91      0.85 o 
 -10 -11   1        0.60        0.09      0.64 o 
  -9 -11   1        8.64        5.60      0.72 o 
  -8 -11   1      340.70      300.18      6.01 o 
  -7 -11   1        4.78        7.15      0.75 o 
  -6 -11   1       20.78       20.39      0.98 o 
  -5 -11   1      607.87      574.96     10.95 o 
  -4 -11   1       97.05      100.78      2.54 o 
  -3 -11   1       69.41       66.36      1.89 o 
  -2 -11   1       44.23       49.05      1.45 o 
  -1 -11   1       18.66       16.27      0.98 o 
   0 -11   1       36.92       37.99      1.65 o 
   1 -11   1       21.66       25.28      1.23 o 
   2 -11   1       36.40       33.40      1.44 o 
   3 -11   1      141.67      148.69      8.41 o 
 -14 -10   1       55.20       52.25      2.02 o 
 -13 -10   1       27.23       28.14      1.86 o 
 -12 -10   1       91.65       90.45      2.51 o 
 -11 -10   1       12.29       13.27      0.95 o 
 -10 -10   1        7.17        6.01      0.85 o 
  -9 -10   1      166.52      178.55      4.48 o 
  -8 -10   1      451.54      429.66      8.31 o 
  -7 -10   1      107.44       93.58      2.36 o 
  -6 -10   1       76.17       74.53      1.68 o 
  -5 -10   1       72.43       65.06      1.97 o 
  -4 -10   1      125.96      114.15      2.45 o 
  -3 -10   1      337.99      351.43      7.02 o 
  -2 -10   1     1793.36     1717.25     32.21 o 
  -1 -10   1      487.49      491.40     10.13 o 
   0 -10   1        2.56        2.29      0.86 o 
   1 -10   1      143.36      150.19      4.16 o 
   2 -10   1       13.60       18.72      1.28 o 
   3 -10   1       16.35       14.57      1.51 o 
   4 -10   1       31.90       38.49      3.15 o 
 -14  -9   1        4.92        3.24      0.91 o 
 -13  -9   1       95.54      117.35      4.82 o 
 -12  -9   1       34.33       34.20      1.55 o 
 -11  -9   1      198.54      212.11      5.20 o 
 -10  -9   1       20.17       24.44      1.22 o 
  -9  -9   1      236.65      235.38      5.16 o 
  -8  -9   1      318.24      279.03      4.76 o 
  -7  -9   1       48.43       46.46      1.18 o 
  -6  -9   1       67.28       60.50      1.37 o 
  -5  -9   1       61.31       59.56      1.42 o 
  -4  -9   1        4.22        4.77      0.50 o 
  -3  -9   1       35.10       33.67      0.98 o 
  -2  -9   1        2.44        2.65      0.55 o 
  -1  -9   1      219.74      215.29      3.98 o 
   0  -9   1      485.58      506.87     12.41 o 
   1  -9   1       25.76       30.72      1.42 o 
   2  -9   1      450.49      481.19     11.93 o 
   3  -9   1      498.85      535.78     15.20 o 
   4  -9   1        3.13        3.89      1.44 o 
 -14  -8   1        1.65        0.00      1.05 o 
 -13  -8   1      107.02      103.06      4.73 o 
 -12  -8   1       19.86       23.64      1.31 o 
 -11  -8   1      671.73      656.15     16.87 o 
 -10  -8   1     1250.54     1292.47     32.81 o 
  -9  -8   1      282.34      265.32      5.22 o 
  -8  -8   1     1201.15     1127.42     20.96 o 
  -7  -8   1      222.55      217.37      3.98 o 
  -6  -8   1       22.38       31.51      0.93 o 
  -5  -8   1        5.29        6.18      0.50 o 
  -4  -8   1      119.12      110.35      2.19 o 
  -3  -8   1        0.15       -0.33      0.42 o 
  -2  -8   1       26.18       27.36      0.86 o 
  -1  -8   1      289.87      273.54      4.93 o 
   0  -8   1        0.46        0.85      0.57 o 
   1  -8   1      306.53      300.29      7.19 o 
   2  -8   1       16.16       20.04      1.36 o 
   3  -8   1       50.97       54.85      2.35 o 
   4  -8   1        2.75        6.44      1.97 o 
   5  -8   1       27.97       24.83      2.50 o 
 -13  -7   1       65.63       54.16      8.28 o 
 -12  -7   1      247.72      262.83     10.07 o 
 -11  -7   1      117.59      139.25      4.75 o 
 -10  -7   1      104.57      120.61      3.25 o 
  -9  -7   1        0.00        0.02      0.61 o 
  -8  -7   1        4.29        4.34      0.59 o 
  -7  -7   1       48.37       47.07      1.36 o 
  -6  -7   1        0.29        0.79      0.52 o 
  -5  -7   1      482.49      425.07      8.35 o 
  -4  -7   1        8.94       15.26      0.85 o 
  -3  -7   1      126.27      128.55      4.05 o 
  -2  -7   1        1.17        0.50      0.52 o 
  -1  -7   1       55.63       47.73      1.34 o 
   0  -7   1       13.57       13.29      0.67 o 
   1  -7   1       70.25       64.30      1.69 o 
   2  -7   1        0.02        0.56      0.66 o 
   3  -7   1       40.08       38.29      1.53 o 
   4  -7   1       27.20       27.64      3.27 o 
   5  -7   1      101.90      102.45      6.17 o 
 -12  -6   1        5.31       10.11      2.23 o 
 -11  -6   1      708.68      726.20     26.32 o 
 -10  -6   1      716.34      739.85     19.44 o 
  -9  -6   1      318.19      339.08      7.47 o 
  -8  -6   1      252.36      252.55      6.06 o 
  -7  -6   1     1796.62     1748.69     49.14 o 
  -6  -6   1       49.86       48.18      1.88 o 
  -5  -6   1      423.39      447.96     11.56 o 
  -4  -6   1      383.86      406.47      9.54 o 
  -3  -6   1        0.06        3.03      0.53 o 
  -2  -6   1      306.54      358.60      9.30 o 
  -1  -6   1     1108.55     1165.41     33.42 o 
   0  -6   1        4.74        5.03      0.75 o 
   1  -6   1      149.41      149.92      3.39 o 
   2  -6   1      436.47      438.82      9.28 o 
   3  -6   1       13.10       13.85      0.87 o 
   4  -6   1      889.72      891.54     23.57 o 
   5  -6   1      120.32      136.00      5.48 o 
   6  -6   1      611.58      599.36     29.82 o 
 -12  -5   1      349.69      369.49     19.97 o 
 -11  -5   1      470.92      476.51     17.54 o 
 -10  -5   1        0.28       -0.38      0.84 o 
  -9  -5   1       18.04       19.40      1.04 o 
  -8  -5   1        5.39        4.17      0.63 o 
  -7  -5   1       56.99       49.05      2.83 o 
  -6  -5   1     1384.11     1405.03     53.75 o 
  -5  -5   1       59.56       65.35      3.71 o 
  -4  -5   1      340.69      346.07      9.39 o 
  -3  -5   1     1066.13     1176.19     27.19 o 
  -2  -5   1     3842.67     3864.14     88.75 o 
  -1  -5   1       49.39       62.40      1.96 o 
   0  -5   1      202.49      206.08      6.17 o 
   1  -5   1        0.00        0.07      0.64 o 
   2  -5   1       69.48       69.68      2.86 o 
   3  -5   1     1179.02     1086.52     26.33 o 
   4  -5   1      397.83      393.87      9.38 o 
   5  -5   1      672.96      587.35     15.68 o 
   6  -5   1       37.41       40.19      3.28 o 
 -11  -4   1       15.15       18.00      2.63 o 
 -10  -4   1       55.28       58.74      2.55 o 
  -9  -4   1      433.73      434.80     10.49 o 
  -8  -4   1        0.99        1.93      0.65 o 
  -7  -4   1     2119.13     2422.54     98.96 o 
  -6  -4   1       15.36       19.33      1.64 o 
  -5  -4   1       30.49       49.87      2.67 o 
  -4  -4   1      239.00      275.31      7.11 o 
  -3  -4   1       34.03       36.69      1.22 o 
  -2  -4   1      423.91      391.72      9.12 o 
  -1  -4   1     3656.71     3520.94     80.85 o 
   0  -4   1      436.96      421.07     10.81 o 
   1  -4   1     1871.49     1755.80     58.06 o 
   2  -4   1      120.26      148.78      8.41 o 
   3  -4   1      594.53      651.45     50.83 o 
   4  -4   1        1.81        1.53      0.65 o 
   5  -4   1      229.73      219.73      6.18 o 
   6  -4   1     1079.01      946.35     35.97 o 
 -10  -3   1      254.22      213.66      7.26 o 
  -9  -3   1      180.43      157.22      5.23 o 
  -8  -3   1        0.68        1.33      0.62 o 
  -7  -3   1       46.94       48.06      2.74 o 
  -6  -3   1       50.98       55.56      2.91 o 
  -5  -3   1      498.91      505.93     14.52 o 
  -4  -3   1     1996.18     2052.52     58.04 o 
  -3  -3   1     3153.21     3128.61     71.87 o 
  -2  -3   1     9692.92     9021.32    207.59 o 
  -1  -3   1     1607.02     1501.14     49.55 o 
   0  -3   1     4859.78     4953.16    140.06 o 
   1  -3   1      340.74      361.73     14.58 o 
   2  -3   1     1116.97     1231.72     48.99 o 
   3  -3   1      470.43      514.56     20.76 o 
   4  -3   1      104.22       92.90      4.93 o 
   5  -3   1      153.14      170.47      4.82 o 
   6  -3   1        6.84        5.42      1.69 o 
   7  -3   1       96.01       70.93      5.39 o 
 -10  -2   1       95.72       89.32      6.17 o 
  -9  -2   1      111.99      103.11      6.83 o 
  -8  -2   1       22.83       24.64      2.30 o 
  -7  -2   1      829.59      955.10     39.31 o 
  -6  -2   1       77.85       89.36      3.95 o 
  -5  -2   1      383.24      412.70     16.95 o 
  -4  -2   1       21.23       25.50      3.34 o 
  -3  -2   1        0.80        0.22      0.51 o 
  -2  -2   1     6520.03     6566.56    185.61 o 
  -1  -2   1    10300.44     9206.39    211.73 o 
   0  -2   1      788.15      766.45     19.65 o 
   1  -2   1      227.59      250.25      7.09 o 
   2  -2   1      251.80      253.67      8.37 o 
   3  -2   1      159.06      155.30      6.55 o 
   4  -2   1      378.61      412.69     29.45 o 
   5  -2   1      385.69      458.42     23.12 o 
   6  -2   1       28.70       34.44      2.27 o 
   7  -2   1      387.16      341.78     20.10 o 
  -9  -1   1      163.65      116.90      7.49 o 
  -8  -1   1        8.90       10.70      5.12 o 
  -7  -1   1     1045.99     1148.03     76.64 o 
  -6  -1   1      251.79      263.90      8.02 o 
  -5  -1   1        4.65        5.50      0.45 o 
  -4  -1   1     1478.33     1450.29     36.83 o 
  -3  -1   1     1321.45     1287.53     32.66 o 
  -2  -1   1     2026.67     1950.05     49.60 o 
  -1  -1   1      126.03      115.30      2.99 o 
   0  -1   1     7319.92     6671.78    185.53 o 
   1  -1   1      518.99      467.53     15.11 o 
   2  -1   1     1541.14     1457.36     57.72 o 
   3  -1   1      496.55      488.69     15.87 o 
   4  -1   1        7.96        8.34      0.68 o 
   5  -1   1       55.15       56.14      2.73 o 
   6  -1   1      295.33      286.37     12.54 o 
   7  -1   1       53.23       50.18      3.94 o 
   8  -1   1       16.74       15.63      2.10 o 
  -8   0   1       43.28       25.48      2.50 o 
  -7   0   1       42.98       36.46      2.14 o 
  -6   0   1        3.37       10.01      0.69 o 
  -1   0   1      696.72      670.62     14.73 o 
   0   0   1     1353.06     1300.76     32.64 o 
   1   0   1     2080.89     1888.05     62.08 o 
   2   0   1     9492.90     9516.14    374.95 o 
   3   0   1     1297.07     1345.88     53.08 o 
   4   0   1       52.78       49.70      2.37 o 
   5   0   1       77.52       67.57      2.50 o 
   6   0   1      266.55      310.34     12.54 o 
   7   0   1      214.91      214.94     10.64 o 
   8   0   1       29.98       22.59      2.63 o 
  -1   1   1      691.82      683.51     27.17 o 
   0   1   1     5801.16     5386.42    227.59 o 
   1   1   1       13.63        7.41      0.51 o 
   2   1   1    12021.76    11844.13    386.66 o 
   3   1   1     3867.26     4077.95    165.46 o 
   4   1   1      103.43      105.97      7.29 o 
   5   1   1      367.50      422.87     14.09 o 
   6   1   1     1400.14     1537.02     64.36 o 
   7   1   1       32.39       35.95      4.07 o 
   8   1   1       13.86       18.00      2.10 o 
   9   1   1       60.61       57.14      4.60 o 
  -6   2   1       53.96       69.35      4.60 o 
  -5   2   1      239.79      248.90     10.22 o 
  -4   2   1        4.86        7.36      0.93 o 
  -3   2   1      116.01      124.06      5.20 o 
  -2   2   1     2206.29     2143.92     84.94 o 
  -1   2   1      298.79      312.66     10.16 o 
   0   2   1     2598.10     2355.24     87.25 o 
   1   2   1      743.43      698.28     16.23 o 
   2   2   1      288.15      302.44      8.77 o 
   4   2   1     1567.94     1558.70     63.64 o 
   5   2   1       48.40       43.17      3.87 o 
   6   2   1      110.20      130.13      5.66 o 
   7   2   1        5.21        5.68      1.12 o 
   8   2   1       91.61       90.86      4.04 o 
   9   2   1      116.98      104.15      9.46 o 
  10   2   1      499.66      441.21     25.88 o 
  -6   3   1       56.65       53.07      4.07 o 
  -5   3   1      815.86      884.31     35.43 o 
  -4   3   1        7.46       11.01      1.52 o 
  -3   3   1      412.36      458.25     15.02 o 
  -2   3   1       47.79       49.91      2.85 o 
  -1   3   1      214.01      248.25      7.06 o 
   0   3   1     1557.54     1485.03     37.56 o 
   1   3   1     1354.18     1247.07     28.79 o 
   2   3   1     1517.39     1499.83     38.19 o 
   3   3   1       75.11       69.78      2.62 o 
   4   3   1     3208.14     3269.98    138.55 o 
   5   3   1       88.90       90.69      3.36 o 
   6   3   1     5975.59     7224.32    294.41 o 
   7   3   1      546.07      584.43     19.54 o 
   8   3   1       32.41       41.30      1.57 o 
   9   3   1      292.05      262.83      7.41 o 
  10   3   1        7.15        5.72      1.30 o 
  -7   4   1        9.42        3.94      1.58 o 
  -6   4   1       69.84       69.09      5.12 o 
  -5   4   1      264.52      265.98     11.14 o 
  -4   4   1     1233.27     1171.00     46.81 o 
  -3   4   1      355.42      417.18     19.24 o 
  -2   4   1        0.38       -0.10      1.77 o 
  -1   4   1      216.84      213.20      6.12 o 
   0   4   1        8.63        9.03      0.56 o 
   1   4   1      973.30     1012.08     26.40 o 
   2   4   1     4453.20     4439.04    132.48 o 
   3   4   1      949.73      963.98     27.47 o 
   4   4   1      562.16      530.58     17.35 o 
   5   4   1     2484.73     2718.97     77.24 o 
   6   4   1     1960.49     2217.29     73.12 o 
   7   4   1       22.92       22.91      1.58 o 
   8   4   1       68.67       76.21      2.26 o 
   9   4   1       85.55      110.56      3.05 o 
  10   4   1      208.68      205.17      6.18 o 
  11   4   1        1.10       -0.26      1.58 o 
  -5   5   1      649.19      618.36     23.21 o 
  -4   5   1      414.75      438.93     11.02 o 
  -3   5   1     3693.95     3995.70    158.73 o 
  -2   5   1      621.28      690.84     27.77 o 
  -1   5   1      448.46      527.83     21.32 o 
   0   5   1      203.40      209.88      5.49 o 
   1   5   1        8.14        6.76      0.59 o 
   2   5   1        0.00        0.37      0.45 o 
   3   5   1       26.80       21.17      0.87 o 
   4   5   1       17.56       19.54      0.99 o 
   5   5   1     2544.76     2759.71     78.32 o 
   6   5   1      479.37      468.58     15.73 o 
   7   5   1      253.54      251.38     10.75 o 
   8   5   1      200.16      201.73      4.70 o 
   9   5   1      110.43      115.69      3.19 o 
  10   5   1      379.08      356.10      9.87 o 
  11   5   1       93.59       84.95      4.08 o 
  12   5   1       32.35       39.41      3.55 o 
  -5   6   1      139.40      130.11      4.30 o 
  -4   6   1       68.86       64.98      2.23 o 
  -3   6   1       12.35        9.92      0.93 o 
  -2   6   1       47.53       38.11      1.37 o 
  -1   6   1      401.62      432.67     17.60 o 
   0   6   1      882.21      920.52     30.72 o 
   1   6   1      468.69      470.50     13.61 o 
   2   6   1       45.31       49.22      1.85 o 
   3   6   1     1711.37     1720.63     48.36 o 
   4   6   1      619.62      667.90     17.06 o 
   5   6   1      275.88      306.22      8.95 o 
   6   6   1      754.95      873.54     25.01 o 
   7   6   1      225.95      261.76      9.01 o 
   8   6   1      711.88      717.88     16.32 o 
   9   6   1       82.65      101.98      2.89 o 
  10   6   1       13.48       14.87      1.04 o 
  11   6   1        9.75        8.54      1.49 o 
  12   6   1      197.27      197.29      7.84 o 
  -5   7   1       49.79       48.35      2.65 o 
  -4   7   1      382.61      366.68     10.97 o 
  -3   7   1      870.21      824.61     18.77 o 
  -2   7   1       56.20       60.82      1.90 o 
  -1   7   1       53.24       50.65      1.63 o 
   0   7   1       25.83       20.44      1.15 o 
   1   7   1      493.81      574.30     19.37 o 
   2   7   1      195.29      203.36      6.10 o 
   3   7   1       87.84      103.24      2.96 o 
   4   7   1      328.78      349.18      9.05 o 
   5   7   1        0.00        0.73      0.56 o 
   6   7   1       78.25       81.10      2.45 o 
   7   7   1      134.08      132.71      2.47 o 
   8   7   1      294.60      274.08      6.64 o 
   9   7   1      425.78      404.95      8.97 o 
  10   7   1     1068.15     1040.76     24.52 o 
  11   7   1     1164.78     1135.33     28.45 o 
  12   7   1      257.10      248.80      9.61 o 
  13   7   1       24.41       16.81      2.23 o 
  -5   8   1       29.63       26.80      2.50 o 
  -4   8   1      238.36      256.72      9.17 o 
  -3   8   1        2.00        2.63      1.84 o 
  -2   8   1      238.75      239.35      7.40 o 
  -1   8   1      678.17      679.59     15.22 o 
   0   8   1     1000.61      930.58     22.55 o 
   1   8   1       47.32       44.05      1.23 o 
   2   8   1     1026.91      960.36     19.16 o 
   3   8   1        3.13        0.73      0.41 o 
   4   8   1      457.72      408.44      7.91 o 
   5   8   1       28.01       28.28      0.90 o 
   6   8   1      107.94      103.84      1.92 o 
   7   8   1       74.80       75.62      1.59 o 
   8   8   1       94.50       73.15      1.66 o 
   9   8   1      353.55      344.22      6.54 o 
  10   8   1      132.84      123.43      3.11 o 
  11   8   1       41.40       47.63      2.04 o 
  12   8   1        0.11        1.32      0.98 o 
  13   8   1      423.62      442.04     16.34 o 
  14   8   1      159.62      152.24      8.54 o 
  -4   9   1       43.40       50.30      2.65 o 
  -3   9   1        6.05        5.71      1.34 o 
  -2   9   1      123.88      143.40      4.70 o 
  -1   9   1      159.04      168.01      3.86 o 
   0   9   1       14.69       16.47      0.84 o 
   1   9   1      120.80      121.69      2.69 o 
   2   9   1      873.86      817.12     13.61 o 
   3   9   1      471.19      438.28      7.83 o 
   4   9   1      402.72      369.52      5.94 o 
   5   9   1      227.05      207.41      3.67 o 
   6   9   1       63.51       55.50      1.28 o 
   7   9   1        1.58        1.48      0.51 o 
   8   9   1      136.34      142.95      2.83 o 
   9   9   1       54.34       48.31      1.51 o 
  10   9   1       98.61      116.30      3.15 o 
  11   9   1        3.24        4.48      0.94 o 
  12   9   1        8.86        2.91      1.02 o 
  13   9   1       35.31       31.17      1.70 o 
  14   9   1        2.56        4.96      1.12 o 
  -4  10   1        1.28        0.79      1.44 o 
  -3  10   1       16.52       20.00      1.58 o 
  -2  10   1       15.24       15.98      1.31 o 
  -1  10   1       46.50       49.12      1.93 o 
   0  10   1      548.38      570.79     14.24 o 
   1  10   1       81.79       89.55      2.60 o 
   2  10   1       48.08       46.72      1.31 o 
   3  10   1       19.09       18.49      0.76 o 
   4  10   1      326.98      291.01      4.96 o 
   5  10   1      459.12      391.07      7.29 o 
   6  10   1        6.06        1.57      0.49 o 
   7  10   1     1477.90     1358.51     22.17 o 
   8  10   1      765.60      710.69     12.55 o 
   9  10   1       14.41       13.96      0.94 o 
  10  10   1      634.24      648.35     14.79 o 
  11  10   1        0.39        0.82      0.85 o 
  12  10   1       17.81       16.34      1.28 o 
  13  10   1        1.65        2.39      0.76 o 
  14  10   1       21.25       20.38      2.04 o 
  -3  11   1       12.51        9.66      1.14 o 
  -2  11   1       32.75       37.15      1.79 o 
  -1  11   1       32.93       30.08      1.98 o 
   0  11   1        0.00        0.24      0.71 o 
   1  11   1      375.12      398.92      9.12 o 
   2  11   1       18.82       22.14      1.14 o 
   3  11   1       39.43       42.95      1.47 o 
   4  11   1      132.28      120.12      2.46 o 
   5  11   1        4.77        3.90      0.65 o 
   6  11   1       32.42       37.71      1.35 o 
   7  11   1      342.12      315.35      6.22 o 
   8  11   1      363.20      369.10      7.95 o 
   9  11   1       44.08       40.90      1.37 o 
  10  11   1       29.38       25.10      1.31 o 
  11  11   1      168.17      169.59      3.87 o 
  12  11   1       16.01       20.30      1.16 o 
  13  11   1        6.57        6.11      0.77 o 
  14  11   1        2.94        2.96      1.02 o 
  -2  12   1       25.86       33.78      1.89 o 
  -1  12   1       11.07       10.15      0.97 o 
   0  12   1      145.42      142.88      3.53 o 
   1  12   1      388.54      420.94      9.58 o 
   2  12   1        2.86        3.14      0.76 o 
   3  12   1       31.16       32.61      1.19 o 
   4  12   1       52.37       55.30      1.53 o 
   5  12   1        0.17       -0.59      0.59 o 
   6  12   1        0.00        0.40      0.65 o 
   7  12   1      432.84      412.40      8.61 o 
   8  12   1      102.18      110.01      2.72 o 
   9  12   1        6.14        6.70      0.75 o 
  10  12   1       57.59       62.52      1.78 o 
  11  12   1      156.10      147.44      3.70 o 
  12  12   1        8.15       11.03      0.92 o 
  13  12   1        1.08        0.45      0.62 o 
  14  12   1        0.49        1.71      1.44 o 
  -1  13   1       18.73       25.35      2.23 o 
   0  13   1        7.43        5.40      0.78 o 
   1  13   1        5.67        6.39      0.61 o 
   2  13   1      134.42      136.44      3.10 o 
   3  13   1       14.32       19.73      0.90 o 
   4  13   1      186.18      191.05      4.32 o 
   5  13   1       65.96       66.20      2.45 o 
   6  13   1       15.96       15.71      0.94 o 
   7  13   1       29.24       26.45      1.02 o 
   8  13   1       20.66       23.98      1.10 o 
   9  13   1      131.08      132.78      3.39 o 
  10  13   1      295.08      272.79      6.24 o 
  11  13   1       48.97       46.74      1.87 o 
  12  13   1        8.06       10.81      0.84 o 
  13  13   1      135.17      156.72      5.94 o 
   1  14   1       86.46       74.48      3.94 o 
   2  14   1      116.11      110.56      3.47 o 
   3  14   1        4.42        1.19      0.52 o 
   4  14   1        6.90        8.08      0.66 o 
   5  14   1        4.39        4.15      0.73 o 
   6  14   1       91.39       91.84      3.05 o 
   7  14   1       26.64       27.21      1.10 o 
   8  14   1      167.28      170.79      4.64 o 
   9  14   1        0.17        0.17      0.55 o 
  10  14   1       10.63       10.87      0.78 o 
  11  14   1       26.47       27.59      1.39 o 
  12  14   1       13.88       10.90      1.58 o 
   5  15   1       38.53       37.80      2.00 o 
   6  15   1        2.85        4.01      0.73 o 
   7  15   1       19.25       17.96      1.45 o 
   8  15   1        0.02       -0.85      0.85 o 
   9  15   1      127.77      129.38      5.01 o 
  -8 -14   2        0.02        0.43      1.58 o 
  -7 -14   2       23.71       17.08      0.96 o 
  -6 -14   2       21.17       22.43      1.42 o 
  -5 -14   2        0.36        0.79      1.18 o 
 -11 -13   2        0.25       -0.21      0.67 o 
 -10 -13   2       19.23       18.81      0.91 o 
  -9 -13   2       87.80       86.31      4.23 o 
  -8 -13   2       16.33       17.76      0.82 o 
  -7 -13   2      115.00      116.02      3.22 o 
  -6 -13   2       25.06       27.16      1.11 o 
  -5 -13   2       11.13        9.85      0.70 o 
  -4 -13   2        1.89        0.61      0.53 o 
  -3 -13   2       21.03       17.98      0.93 o 
  -2 -13   2        9.67        8.90      0.76 o 
 -13 -12   2        0.24        0.92      0.84 o 
 -12 -12   2       35.87       32.37      1.30 o 
 -11 -12   2       39.87       37.65      1.31 o 
 -10 -12   2        4.85        5.81      0.68 o 
  -9 -12   2       24.32       24.60      1.42 o 
  -8 -12   2       51.64       44.33      1.52 o 
  -7 -12   2      175.27      160.86      5.00 o 
  -6 -12   2      123.12      119.08      3.07 o 
  -5 -12   2       10.59       15.03      0.81 o 
  -4 -12   2       47.90       45.78      1.42 o 
  -3 -12   2      163.18      175.59      4.23 o 
  -2 -12   2      104.84      106.25      3.06 o 
  -1 -12   2       50.01       51.78      1.76 o 
   0 -12   2        9.71        8.66      0.71 o 
   1 -12   2        9.23        8.91      1.01 o 
 -13 -11   2       18.26       18.56      1.11 o 
 -12 -11   2       66.40       55.38      1.71 o 
 -11 -11   2       88.49       81.63      2.09 o 
 -10 -11   2      143.63      149.47      3.69 o 
  -9 -11   2        4.81        3.83      0.64 o 
  -8 -11   2       97.15       84.63      2.16 o 
  -7 -11   2       10.17       11.25      0.73 o 
  -6 -11   2        5.68        5.74      0.73 o 
  -5 -11   2       60.73       61.13      1.77 o 
  -4 -11   2       75.73       68.05      1.90 o 
  -3 -11   2       30.45       27.70      1.09 o 
  -2 -11   2      208.23      202.19      5.09 o 
  -1 -11   2       35.25       39.31      1.51 o 
   0 -11   2       12.40       13.37      1.39 o 
   1 -11   2       47.17       59.33      1.94 o 
   2 -11   2        4.52        6.63      0.88 o 
 -14 -10   2        0.16        1.43      0.73 o 
 -13 -10   2       10.36       12.07      1.01 o 
 -12 -10   2       23.33       26.23      1.26 o 
 -11 -10   2        0.17       -0.53      0.71 o 
 -10 -10   2       15.13       13.05      0.96 o 
  -9 -10   2       18.95       20.62      1.00 o 
  -8 -10   2     1430.61     1342.05     27.13 o 
  -7 -10   2       58.34       68.74      1.91 o 
  -6 -10   2      214.12      193.19      3.96 o 
  -5 -10   2      144.07      135.19      3.16 o 
  -4 -10   2      247.79      228.23      5.00 o 
  -3 -10   2       24.68       29.24      1.04 o 
  -2 -10   2        2.61        2.70      0.66 o 
  -1 -10   2       34.63       34.72      1.38 o 
   0 -10   2       22.00       23.19      1.24 o 
   1 -10   2       13.58       15.84      1.40 o 
   2 -10   2       34.32       37.70      1.79 o 
   3 -10   2      168.40      165.64     10.71 o 
   4 -10   2      116.54      124.92      7.22 o 
 -14  -9   2        0.29        0.70      0.88 o 
 -13  -9   2      148.76      169.13      5.35 o 
 -12  -9   2      241.79      243.58      6.51 o 
 -11  -9   2      359.69      375.23      8.75 o 
 -10  -9   2       99.67      115.37      2.88 o 
  -9  -9   2      139.36      157.67      3.32 o 
  -8  -9   2      776.87      722.40     12.33 o 
  -7  -9   2      199.40      188.10      3.72 o 
  -6  -9   2       64.22       53.12      1.36 o 
  -5  -9   2        2.52        3.99      0.51 o 
  -4  -9   2       27.33       20.64      0.83 o 
  -3  -9   2        6.16        4.93      0.57 o 
  -2  -9   2        0.16        0.90      0.52 o 
  -1  -9   2      231.52      204.92      4.54 o 
   0  -9   2       54.03       52.10      1.81 o 
   1  -9   2      615.94      633.04     22.07 o 
   2  -9   2        8.23        9.78      0.98 o 
   3  -9   2       21.23       27.32      1.90 o 
   4  -9   2      540.61      527.35     24.37 o 
 -14  -8   2       27.55       26.01      2.36 o 
 -13  -8   2      101.74      105.40      3.63 o 
 -12  -8   2        4.51        5.39      1.06 o 
 -11  -8   2        2.16        3.94      0.94 o 
 -10  -8   2       70.62       75.77      2.32 o 
  -9  -8   2      501.43      481.10      9.73 o 
  -8  -8   2      855.85      799.85     13.90 o 
  -7  -8   2      814.04      768.66     13.30 o 
  -6  -8   2       11.38        6.12      0.52 o 
  -5  -8   2       58.78       61.38      1.41 o 
  -4  -8   2      111.04       98.18      1.91 o 
  -3  -8   2      106.87       92.44      1.83 o 
  -2  -8   2      260.31      240.23      4.39 o 
  -1  -8   2      123.10      116.36      2.66 o 
   0  -8   2      196.02      197.74      4.49 o 
   1  -8   2        2.49        2.43      0.69 o 
   2  -8   2      435.61      451.22     11.25 o 
   3  -8   2       72.79       71.23      2.72 o 
   4  -8   2        4.55        3.61      1.21 o 
   5  -8   2       73.48       61.44      4.27 o 
 -14  -7   2        0.33        0.13      1.05 o 
 -13  -7   2       28.25       32.18      3.02 o 
 -12  -7   2        1.05        1.08      1.29 o 
 -11  -7   2      208.22      220.28      7.05 o 
 -10  -7   2      154.98      149.77      3.37 o 
  -9  -7   2      526.85      542.11     10.88 o 
  -8  -7   2       43.52       49.26      1.30 o 
  -7  -7   2       15.33       12.51      0.64 o 
  -6  -7   2      205.38      189.10      3.33 o 
  -5  -7   2       16.65       17.85      0.67 o 
  -4  -7   2      225.14      222.25      4.08 o 
  -3  -7   2       24.54       22.80      0.72 o 
  -2  -7   2      685.42      626.57     10.44 o 
  -1  -7   2       22.77       22.97      0.92 o 
   0  -7   2      137.14      128.99      2.66 o 
   1  -7   2      101.64       93.37      2.20 o 
   2  -7   2      173.35      160.54      3.45 o 
   3  -7   2     1157.17     1172.07     29.82 o 
   4  -7   2      148.35      144.69      5.80 o 
   5  -7   2       14.54       16.42      2.23 o 
 -13  -6   2      326.37      299.22     16.16 o 
 -12  -6   2      362.97      388.05     14.48 o 
 -11  -6   2      886.16      853.62     32.61 o 
 -10  -6   2        2.79        2.63      0.80 o 
  -9  -6   2        0.72        0.31      0.64 o 
  -8  -6   2      111.27      103.60      2.60 o 
  -7  -6   2      717.31      698.95     14.85 o 
  -6  -6   2       16.76       12.64      0.73 o 
  -5  -6   2       65.59       70.68      2.55 o 
  -4  -6   2       94.86      115.40      3.24 o 
  -3  -6   2       85.80       80.70      2.42 o 
  -2  -6   2      287.44      299.78      9.08 o 
  -1  -6   2        0.03       -0.06      0.68 o 
   0  -6   2      254.28      267.15      5.67 o 
   1  -6   2      105.85      106.35      2.55 o 
   2  -6   2       14.73       14.97      0.84 o 
   3  -6   2      213.99      230.18      5.72 o 
   4  -6   2       55.66       51.28      2.12 o 
   5  -6   2       39.99       41.88      2.46 o 
 -12  -5   2      121.04      123.08      7.62 o 
 -11  -5   2       31.13       35.50      2.32 o 
 -10  -5   2        7.65        9.56      0.90 o 
  -9  -5   2        6.49        9.90      0.89 o 
  -8  -5   2        0.83        1.89      0.61 o 
  -7  -5   2      128.47      137.41      3.04 o 
  -6  -5   2      114.63      125.42      3.93 o 
  -5  -5   2     3012.30     3106.79     87.93 o 
  -4  -5   2     5101.40     5539.96    139.23 o 
  -3  -5   2      252.23      287.44      6.82 o 
  -2  -5   2       95.83       94.21      2.70 o 
  -1  -5   2     1769.46     1828.63     46.30 o 
   0  -5   2       52.09       47.33      2.31 o 
   1  -5   2     1095.60     1062.63     30.43 o 
   2  -5   2      664.05      636.98     15.19 o 
   3  -5   2      187.51      169.35      4.28 o 
   4  -5   2       69.72       64.90      2.06 o 
   5  -5   2       21.66       21.08      1.16 o 
   6  -5   2       26.11       26.80      2.63 o 
 -11  -4   2      487.11      456.23     23.64 o 
 -10  -4   2        7.58        9.54      1.21 o 
  -9  -4   2        1.20        0.88      0.69 o 
  -8  -4   2        1.14        1.52      0.64 o 
  -7  -4   2      205.83      247.31     10.62 o 
  -6  -4   2       60.76       57.08      2.20 o 
  -5  -4   2       35.52       41.37      1.69 o 
  -4  -4   2        4.09        5.45      0.63 o 
  -3  -4   2       93.05      101.44      2.64 o 
  -2  -4   2       98.48      117.90      2.94 o 
  -1  -4   2     1077.38     1108.19     28.15 o 
   0  -4   2      601.97      637.13     18.25 o 
   1  -4   2      197.33      240.74      8.28 o 
   2  -4   2      920.71     1024.36     40.91 o 
   3  -4   2      281.73      275.89      6.85 o 
   4  -4   2      414.21      416.21     12.62 o 
   5  -4   2       11.76       11.54      1.37 o 
   6  -4   2      240.73      209.94      7.10 o 
 -10  -3   2      163.39      144.76      6.13 o 
  -9  -3   2       22.06       23.89      1.12 o 
  -8  -3   2       55.01       58.87      2.13 o 
  -7  -3   2      325.66      362.66     15.29 o 
  -6  -3   2       19.62       19.10      1.84 o 
  -5  -3   2      264.51      269.12      9.08 o 
  -4  -3   2     2613.24     2663.61     75.48 o 
  -3  -3   2       79.28       60.71      1.88 o 
  -2  -3   2      724.00      715.54     16.54 o 
  -1  -3   2      168.13      169.75      5.86 o 
   0  -3   2      236.35      211.82      5.56 o 
   1  -3   2      342.51      318.01      9.68 o 
   2  -3   2       61.55       68.62      3.55 o 
   3  -3   2       73.47       70.19      3.53 o 
   4  -3   2       18.20       23.90      4.73 o 
   5  -3   2      545.44      506.89     12.00 o 
   6  -3   2      142.22      130.72      4.46 o 
 -10  -2   2       13.47       12.61      1.84 o 
  -9  -2   2       34.29       31.53      3.15 o 
  -8  -2   2       79.54       85.62      4.36 o 
  -7  -2   2      290.03      318.33     13.49 o 
  -6  -2   2      369.64      392.02     16.20 o 
  -5  -2   2        4.13        8.28      1.01 o 
  -4  -2   2       27.37       30.62      1.51 o 
  -3  -2   2      616.15      608.08     15.52 o 
  -2  -2   2     1069.36      998.69     25.45 o 
  -1  -2   2      553.01      521.37     14.61 o 
   0  -2   2     2727.14     2438.35     61.43 o 
   1  -2   2     1152.56     1100.61     30.70 o 
   2  -2   2      707.05      759.82     24.70 o 
   3  -2   2     3064.65     3406.05    109.83 o 
   4  -2   2      754.53      842.15     45.05 o 
   5  -2   2      104.49      105.63      4.83 o 
   6  -2   2       51.32       48.47      1.91 o 
   7  -2   2        3.29        2.09      1.16 o 
  -9  -1   2       21.33       24.96      2.76 o 
  -8  -1   2      225.12      242.79     10.43 o 
  -7  -1   2      216.16      232.75     14.58 o 
  -6  -1   2       65.13       54.82      1.91 o 
  -5  -1   2      210.47      209.17      5.48 o 
  -4  -1   2      233.01      277.94     12.66 o 
  -3  -1   2      953.44      904.33     23.25 o 
  -2  -1   2     3105.28     2913.15     74.22 o 
  -1  -1   2     8925.73     8569.20    240.59 o 
   0  -1   2     1098.76      991.53     24.85 o 
   1  -1   2    13026.25    12561.37    422.51 o 
   2  -1   2       99.46       92.76      3.65 o 
   3  -1   2       71.90       87.40      3.85 o 
   4  -1   2       51.60       64.04      3.05 o 
   5  -1   2      194.45      216.02      8.91 o 
   6  -1   2      112.51      135.66     11.03 o 
   7  -1   2        0.21        1.38      1.01 o 
   8  -1   2       44.11       39.67      3.68 o 
  -8   0   2        3.78        1.44      1.44 o 
  -7   0   2      343.43      345.32     21.28 o 
  -6   0   2      320.25      315.78      8.22 o 
  -5   0   2        3.66        9.14      0.67 o 
  -4   0   2        0.01       -0.20      0.59 o 
  -3   0   2        0.22        0.38      0.37 o 
  -2   0   2     1302.45     1322.57     33.13 o 
  -1   0   2    12363.63    11269.35    284.62 o 
   0   0   2      190.01      189.83      4.90 o 
   1   0   2     3856.54     3528.94     88.26 o 
   2   0   2    10150.61    10026.47    250.84 o 
   3   0   2     1936.87     1825.25     58.82 o 
   4   0   2      371.17      382.15     14.50 o 
   5   0   2      193.27      197.61     12.74 o 
   6   0   2       34.32       29.90      1.96 o 
   7   0   2       45.89       40.94      3.09 o 
   8   0   2      262.05      224.74     13.53 o 
  -7   1   2       70.28       65.90      2.70 o 
  -6   1   2      319.05      314.59     18.78 o 
  -5   1   2      146.65      131.88      8.14 o 
  -3   1   2        5.66        5.53      0.92 o 
  -2   1   2     1476.47     1428.64     57.88 o 
  -1   1   2    10142.38     9266.19    394.55 o 
   0   1   2      160.47      117.98      2.40 o 
   1   1   2      848.45      805.92     18.47 o 
   2   1   2      345.25      308.85      8.81 o 
   3   1   2     1163.72     1179.39     38.52 o 
   4   1   2       17.79       23.19      2.36 o 
   5   1   2       84.93       79.43      3.53 o 
   6   1   2      133.25      131.77      5.57 o 
   7   1   2       29.16       30.53      2.00 o 
   8   1   2        1.56        1.89      0.82 o 
   9   1   2      136.46      127.28      8.28 o 
  -6   2   2      325.30      326.63     13.64 o 
  -5   2   2      787.72      961.29     38.36 o 
  -4   2   2      280.13      287.26     11.66 o 
  -3   2   2       57.90       52.85      2.46 o 
  -2   2   2     3742.59     3681.95    146.05 o 
   0   2   2     1119.01     1046.42     29.56 o 
   1   2   2     3240.75     3048.40     70.72 o 
   2   2   2     2026.89     2027.54     51.73 o 
   3   2   2     3171.94     3034.48     77.37 o 
   4   2   2      425.29      444.08     14.74 o 
   5   2   2     2066.88     2266.84     74.23 o 
   6   2   2      224.01      265.30     22.13 o 
   7   2   2       72.78       82.98      3.85 o 
   8   2   2      282.63      276.15      8.76 o 
   9   2   2      110.10      103.85      3.96 o 
  -6   3   2        3.99        5.39      1.01 o 
  -5   3   2        4.35       10.07      1.31 o 
  -4   3   2       46.58       51.69      2.60 o 
  -3   3   2      131.71      154.95      6.45 o 
  -2   3   2     1875.84     1900.92     75.51 o 
  -1   3   2     2084.01     2117.29     68.33 o 
   0   3   2      155.16      159.42      4.21 o 
   1   3   2     3934.71     3681.72     85.54 o 
   2   3   2     7467.03     7157.33    166.10 o 
   3   3   2      102.26       99.74      2.49 o 
   4   3   2      641.80      672.83     19.16 o 
   5   3   2      380.10      365.86     12.22 o 
   6   3   2        6.23       11.32      0.87 o 
   7   3   2      175.45      180.89      7.66 o 
   8   3   2      249.64      286.89      9.71 o 
   9   3   2        0.04        0.48      0.85 o 
  10   3   2      101.82       91.46      5.19 o 
  -6   4   2      195.95      165.77     10.64 o 
  -5   4   2       74.22       64.50      2.40 o 
  -4   4   2      116.81      120.64      5.29 o 
  -3   4   2       29.41       30.97      1.90 o 
  -2   4   2      397.48      422.61     22.00 o 
  -1   4   2     1919.89     2020.16     65.32 o 
   0   4   2       37.28       38.75      1.51 o 
   1   4   2        1.88        4.13      0.56 o 
   2   4   2      323.13      324.55      7.62 o 
   3   4   2      449.38      424.26      9.96 o 
   4   4   2      295.47      266.90      7.58 o 
   5   4   2        3.52        1.57      0.59 o 
   6   4   2      113.40      118.99      4.30 o 
   7   4   2      768.30      816.40     49.13 o 
   8   4   2      142.88      161.09      8.82 o 
   9   4   2        0.66        1.71      0.68 o 
  10   4   2       10.50        8.22      1.14 o 
  11   4   2      129.85      105.08      6.57 o 
  -6   5   2        0.38       -1.12      2.04 o 
  -5   5   2      177.02      164.40      5.20 o 
  -4   5   2      243.59      243.60     14.10 o 
  -3   5   2      126.71      150.21      6.50 o 
  -2   5   2     2029.91     2225.26     88.56 o 
  -1   5   2     2946.60     3067.77     99.14 o 
   0   5   2       60.74       60.51      2.52 o 
   1   5   2       78.99       89.58      3.13 o 
   2   5   2       38.36       38.97      1.97 o 
   3   5   2     1933.48     1983.95     46.07 o 
   4   5   2     1445.92     1433.48     34.43 o 
   5   5   2     2427.05     2669.62     67.48 o 
   6   5   2      232.97      273.69      8.05 o 
   7   5   2     1259.13     1381.50     47.13 o 
   8   5   2        2.03        4.07      0.63 o 
   9   5   2       39.99       46.04      1.73 o 
  10   5   2      725.88      651.84     20.89 o 
  11   5   2        5.20        3.05      3.09 o 
  -5   6   2       11.79       11.79      1.00 o 
  -4   6   2      490.35      445.69     13.20 o 
  -3   6   2       74.47       71.87      2.06 o 
  -2   6   2      130.54      127.55      4.47 o 
  -1   6   2      896.35     1026.87     41.10 o 
   0   6   2     2114.56     2364.83     72.08 o 
   1   6   2        4.22        5.32      0.70 o 
   2   6   2      350.97      374.67      9.76 o 
   3   6   2      514.73      521.04     23.62 o 
   4   6   2      101.97      102.74      2.90 o 
   5   6   2      465.71      472.07     12.17 o 
   6   6   2       13.99       16.68      0.87 o 
   7   6   2       97.18      117.57      3.76 o 
   8   6   2      183.70      178.99      4.16 o 
   9   6   2       39.54       41.98      1.53 o 
  10   6   2      335.10      299.42      7.48 o 
  11   6   2       68.15       58.49      4.20 o 
  12   6   2      202.98      225.53     12.35 o 
  -5   7   2       80.21       78.68      4.86 o 
  -4   7   2        0.72        1.88      0.82 o 
  -3   7   2        0.47        0.55      0.75 o 
  -2   7   2       10.49       10.27      0.72 o 
  -1   7   2        0.44        0.58      0.52 o 
   0   7   2      116.30      126.78      4.55 o 
   1   7   2     1175.88     1267.62     36.18 o 
   2   7   2      510.75      488.36     12.72 o 
   3   7   2     1083.63     1093.77     28.05 o 
   4   7   2       53.24       58.13      1.85 o 
   5   7   2        2.13        6.95      0.69 o 
   6   7   2      337.28      303.79      7.96 o 
   7   7   2     1182.89     1226.49     26.55 o 
   8   7   2     1925.39     1946.66     35.93 o 
   9   7   2     1787.52     1801.51     35.21 o 
  10   7   2        3.43        3.70      0.68 o 
  11   7   2       27.31       19.45      3.04 o 
  12   7   2       39.75       35.65      2.32 o 
  13   7   2      105.43      111.78      6.70 o 
  -5   8   2        4.60        4.20      1.71 o 
  -4   8   2      120.02      125.00      4.96 o 
  -3   8   2       65.10       66.25      2.14 o 
  -2   8   2      372.16      358.96      8.62 o 
  -1   8   2      216.16      209.87      4.31 o 
   0   8   2        0.02        1.27      0.49 o 
   1   8   2     1086.69     1023.74     18.42 o 
   2   8   2      249.33      255.46      5.10 o 
   3   8   2      127.56      157.57      3.58 o 
   4   8   2        0.55       -0.12      0.53 o 
   5   8   2       19.33       24.55      0.83 o 
   6   8   2       80.58       84.04      1.71 o 
   7   8   2      134.87      116.27      2.13 o 
   8   8   2        0.09        0.52      0.48 o 
   9   8   2       24.91       31.72      1.12 o 
  10   8   2        6.48        7.35      0.74 o 
  11   8   2       95.97       93.89      3.01 o 
  12   8   2       97.99       86.17      4.04 o 
  13   8   2      143.65      152.28      6.13 o 
  14   8   2       36.55       43.74      3.28 o 
  -4   9   2        1.48        3.28      1.71 o 
  -3   9   2        0.15       -0.99      0.99 o 
  -2   9   2       13.02       16.29      1.31 o 
  -1   9   2        1.01        1.17      0.66 o 
   0   9   2        0.96        0.70      0.59 o 
   1   9   2        6.36        7.45      0.61 o 
   2   9   2       66.05       63.57      1.41 o 
   3   9   2      209.96      201.76      3.51 o 
   4   9   2       49.40       44.54      1.05 o 
   5   9   2       53.82       43.04      0.99 o 
   6   9   2      461.04      429.90      7.40 o 
   7   9   2       23.56       19.14      0.72 o 
   8   9   2        1.61        3.40      0.54 o 
   9   9   2      897.29      874.76     16.07 o 
  10   9   2      167.45      166.27      4.24 o 
  11   9   2        4.43        5.86      1.00 o 
  12   9   2       36.99       40.04      2.01 o 
  13   9   2        0.25        1.43      0.93 o 
  14   9   2       16.71       19.43      1.44 o 
  -4  10   2      170.97      162.75     13.79 o 
  -3  10   2      258.87      250.70      9.14 o 
  -2  10   2      107.13      112.40      3.78 o 
  -1  10   2       74.54       74.64      2.86 o 
   0  10   2        7.44       10.52      0.96 o 
   1  10   2      147.43      146.43      3.41 o 
   2  10   2      550.88      553.11     10.18 o 
   3  10   2       15.24       14.70      0.69 o 
   4  10   2      364.95      345.27      6.21 o 
   5  10   2      198.15      174.43      3.00 o 
   6  10   2        7.51        8.74      0.52 o 
   7  10   2       50.76       55.97      1.43 o 
   8  10   2        0.09        0.55      0.56 o 
   9  10   2      406.32      386.17      9.39 o 
  10  10   2      574.48      588.19     13.49 o 
  11  10   2       50.32       68.51      2.19 o 
  12  10   2      193.28      223.46      6.07 o 
  13  10   2      112.01      113.69      3.92 o 
  14  10   2       88.76       89.24      6.30 o 
  -3  11   2       59.67       68.27      3.05 o 
  -2  11   2      164.32      163.19      5.08 o 
  -1  11   2       51.46       51.64      1.95 o 
   0  11   2       48.60       49.11      1.74 o 
   1  11   2      528.38      542.54     12.29 o 
   2  11   2      156.77      152.88      3.47 o 
   3  11   2      100.92      103.70      2.55 o 
   4  11   2      312.87      294.77      5.03 o 
   5  11   2        3.98        3.04      0.51 o 
   6  11   2     1003.97      924.45     15.98 o 
   7  11   2       83.13       81.18      2.19 o 
   8  11   2      376.64      360.07      7.78 o 
   9  11   2       18.98       22.37      1.03 o 
  10  11   2        5.44        7.57      0.73 o 
  11  11   2        0.17       -0.70      0.70 o 
  12  11   2        1.90        1.68      0.78 o 
  13  11   2        6.85        6.56      0.80 o 
  14  11   2        5.70        8.76      1.25 o 
  -3  12   2       53.91       58.19      3.81 o 
  -2  12   2      146.54      168.07      7.95 o 
  -1  12   2       26.66       19.36      1.23 o 
   0  12   2       99.67      100.62      2.97 o 
   1  12   2      124.80      134.06      3.39 o 
   2  12   2        1.23        0.40      0.73 o 
   3  12   2       10.33       11.76      0.76 o 
   4  12   2        4.75        7.61      0.70 o 
   5  12   2      237.97      228.72      4.97 o 
   6  12   2        4.04        3.77      0.65 o 
   7  12   2      447.33      418.57      8.13 o 
   8  12   2      117.53      107.48      2.69 o 
   9  12   2       62.24       63.81      1.86 o 
  10  12   2       13.72       19.41      0.94 o 
  11  12   2        0.14        0.14      0.67 o 
  12  12   2       18.68       25.36      1.23 o 
  13  12   2       39.03       43.24      1.59 o 
  14  12   2        0.60        1.58      1.31 o 
  -1  13   2       65.59       80.27      2.78 o 
   0  13   2       24.98       28.81      1.28 o 
   1  13   2       63.28       61.34      1.81 o 
   2  13   2        0.04       -0.56      0.56 o 
   3  13   2        6.59        4.62      0.66 o 
   4  13   2       86.64       78.63      2.25 o 
   5  13   2       82.81       79.44      2.04 o 
   6  13   2       68.10       63.28      1.76 o 
   7  13   2       60.45       64.03      2.00 o 
   8  13   2        2.84        2.04      0.63 o 
   9  13   2       31.29       30.79      1.14 o 
  10  13   2      219.27      220.99      4.87 o 
  11  13   2       61.13       65.78      2.71 o 
  12  13   2        6.23        4.82      0.72 o 
  13  13   2        6.48        5.18      0.70 o 
   1  14   2      222.72      237.90      7.02 o 
   2  14   2       83.71       91.72      2.63 o 
   3  14   2        7.34        7.02      0.85 o 
   4  14   2       39.02       37.65      1.31 o 
   5  14   2      122.48      120.52      2.75 o 
   6  14   2        5.77        6.10      0.68 o 
   7  14   2      224.98      229.67      6.12 o 
   8  14   2       30.16       27.88      1.40 o 
   9  14   2       33.03       35.33      1.46 o 
  10  14   2       23.96       25.29      1.55 o 
  11  14   2       12.78       12.32      1.12 o 
  12  14   2       19.10       30.91      1.81 o 
   4  15   2        4.62        4.69      0.72 o 
   5  15   2        0.36        0.75      0.59 o 
   6  15   2       13.19       12.35      0.93 o 
   7  15   2        7.87        5.61      0.67 o 
   8  15   2       20.94       19.36      0.93 o 
   9  15   2        8.75        6.63      0.70 o 
  10  15   2        0.35        0.84      0.88 o 
 -10 -13   3      133.02      141.86      5.57 o 
  -9 -13   3        1.49        1.95      0.59 o 
  -8 -13   3       67.79       72.90      2.16 o 
  -7 -13   3        0.59        1.72      0.61 o 
  -6 -13   3       21.15       25.48      1.13 o 
  -5 -13   3       86.12       93.35      3.00 o 
  -4 -13   3        0.01        0.36      0.61 o 
  -3 -13   3        0.22       -0.65      0.65 o 
 -12 -12   3       19.15       16.74      1.97 o 
 -11 -12   3        0.51        0.33      0.58 o 
 -10 -12   3        0.02       -0.39      0.52 o 
  -9 -12   3       27.48       27.86      1.09 o 
  -8 -12   3        1.23        1.41      0.62 o 
  -7 -12   3        7.85        7.39      0.94 o 
  -6 -12   3       18.69       16.69      1.00 o 
  -5 -12   3        0.51        0.52      0.54 o 
  -4 -12   3        4.60        9.41      0.67 o 
  -3 -12   3       10.08        8.09      0.69 o 
  -2 -12   3        6.43        7.83      0.74 o 
  -1 -12   3        6.55        8.86      0.72 o 
   0 -12   3        1.10        1.87      0.88 o 
 -13 -11   3       38.60       36.45      1.57 o 
 -12 -11   3        0.22       -0.48      0.62 o 
 -11 -11   3       34.91       32.30      1.30 o 
 -10 -11   3       34.70       34.01      1.35 o 
  -9 -11   3        8.23        7.95      0.70 o 
  -8 -11   3       26.95       24.39      0.99 o 
  -7 -11   3       80.91       80.65      2.33 o 
  -6 -11   3       29.86       28.03      1.77 o 
  -5 -11   3       85.75       99.79      2.46 o 
  -4 -11   3      126.97      130.38      3.11 o 
  -3 -11   3      129.09      138.13      3.19 o 
  -2 -11   3       25.16       32.70      1.21 o 
  -1 -11   3      119.84      126.32      3.17 o 
   0 -11   3       27.57       28.44      1.26 o 
   1 -11   3        3.89        4.39      0.81 o 
   2 -11   3       15.77       17.47      1.97 o 
 -13 -10   3        3.48        1.59      0.62 o 
 -12 -10   3        0.16        0.54      0.70 o 
 -11 -10   3        4.68        4.89      1.35 o 
 -10 -10   3        0.44        0.72      0.62 o 
  -9 -10   3        0.15        1.38      0.67 o 
  -8 -10   3      198.03      182.17      4.05 o 
  -7 -10   3      203.55      184.58      4.08 o 
  -6 -10   3       16.39       10.31      0.98 o 
  -5 -10   3        0.00       -0.35      0.57 o 
  -4 -10   3       43.74       37.11      1.37 o 
  -3 -10   3       54.51       46.98      1.44 o 
  -2 -10   3      204.22      208.84      4.25 o 
  -1 -10   3      328.01      333.63      7.62 o 
   0 -10   3       15.42       18.73      1.25 o 
   1 -10   3       63.29       77.90      2.40 o 
   2 -10   3       28.11       26.78      3.35 o 
   3 -10   3       45.90       48.31      2.50 o 
 -14  -9   3       83.13       85.01      3.48 o 
 -13  -9   3       17.22       13.93      1.09 o 
 -12  -9   3        0.91       -0.22      0.72 o 
 -11  -9   3        0.34        0.95      0.83 o 
 -10  -9   3       67.39       65.28      2.00 o 
  -9  -9   3      106.36      104.80      2.39 o 
  -8  -9   3      276.16      256.13      5.06 o 
  -7  -9   3       31.87       33.92      1.21 o 
  -6  -9   3      226.25      204.65      3.75 o 
  -5  -9   3      300.64      269.01      4.85 o 
  -4  -9   3      117.35      100.53      2.09 o 
  -3  -9   3      893.02      884.13     15.12 o 
  -2  -9   3      139.23      139.06      3.22 o 
  -1  -9   3      109.17      101.02      2.75 o 
   0  -9   3       48.28       53.63      1.83 o 
   1  -9   3      312.61      342.67      7.82 o 
   2  -9   3        8.75       11.19      0.99 o 
   3  -9   3       17.60       20.63      1.66 o 
   4  -9   3       29.12       29.96      1.76 o 
 -14  -8   3       48.27       48.86      3.28 o 
 -13  -8   3      140.29      139.54      4.55 o 
 -12  -8   3      114.40      118.61      5.57 o 
 -11  -8   3      202.01      211.83      5.82 o 
 -10  -8   3      203.31      195.83      5.60 o 
  -9  -8   3      321.91      340.92      7.18 o 
  -8  -8   3      240.74      243.96      5.38 o 
  -7  -8   3      165.22      159.98      3.23 o 
  -6  -8   3      102.45       89.12      1.87 o 
  -5  -8   3        0.88        1.32      0.45 o 
  -4  -8   3        0.06        0.45      0.46 o 
  -3  -8   3      251.16      230.63      4.17 o 
  -2  -8   3      319.46      313.22      6.93 o 
  -1  -8   3       28.27       29.63      1.00 o 
   0  -8   3       44.27       46.60      1.48 o 
   1  -8   3       48.97       45.65      1.86 o 
   2  -8   3      342.48      363.54      9.22 o 
   3  -8   3        0.36        1.36      0.98 o 
   4  -8   3       69.10       68.00      3.15 o 
   5  -8   3       36.67       34.68      2.89 o 
 -14  -7   3        0.34        0.39      1.05 o 
 -13  -7   3       13.46       15.59      1.49 o 
 -12  -7   3       63.79       66.12      3.58 o 
 -11  -7   3      131.92      149.47      4.32 o 
 -10  -7   3       36.29       39.25      1.81 o 
  -9  -7   3        0.19        0.71      0.58 o 
  -8  -7   3        5.50        2.33      0.55 o 
  -7  -7   3      135.68      139.69      2.89 o 
  -6  -7   3       13.89        9.70      0.53 o 
  -5  -7   3        0.69       -0.39      0.39 o 
  -4  -7   3        0.42        0.63      0.40 o 
  -3  -7   3       34.70       23.45      0.89 o 
  -2  -7   3       17.50       17.87      0.76 o 
  -1  -7   3       41.60       38.19      1.09 o 
   0  -7   3       25.37       27.27      1.00 o 
   1  -7   3      714.43      699.02     13.54 o 
   2  -7   3      373.12      373.94     10.13 o 
   3  -7   3      128.46      143.07      4.77 o 
   4  -7   3        0.50        0.92      0.93 o 
   5  -7   3       44.28       39.64      2.36 o 
 -14  -6   3        5.74        1.71      1.05 o 
 -12  -6   3       88.93       95.50      3.51 o 
 -11  -6   3      874.13      880.67     22.29 o 
 -10  -6   3      398.70      390.90     11.59 o 
  -9  -6   3      181.80      180.55      4.17 o 
  -8  -6   3       66.96       71.33      1.85 o 
  -7  -6   3      294.33      294.46      5.64 o 
  -6  -6   3        3.91        2.96      0.46 o 
  -5  -6   3      566.10      553.64      9.92 o 
  -4  -6   3        7.28        3.72      0.54 o 
  -3  -6   3      344.45      335.83      8.11 o 
  -2  -6   3      431.45      429.02     10.17 o 
  -1  -6   3      155.89      121.66      2.42 o 
   0  -6   3        1.11        0.47      0.44 o 
   1  -6   3        0.01        0.18      0.50 o 
   2  -6   3       35.84       44.71      1.67 o 
   3  -6   3        8.61        9.94      0.93 o 
   4  -6   3      272.39      279.45      8.42 o 
   5  -6   3       99.15       99.60      3.77 o 
 -12  -5   3      102.07       96.36      5.32 o 
 -11  -5   3      258.78      262.87     10.03 o 
 -10  -5   3      333.95      339.45      9.88 o 
  -9  -5   3      362.97      380.64      9.28 o 
  -8  -5   3        5.13        7.72      0.66 o 
  -7  -5   3        0.52        1.51      0.49 o 
  -6  -5   3      256.38      263.19      7.77 o 
  -5  -5   3        7.70        6.29      0.72 o 
  -4  -5   3       42.45       40.98      1.52 o 
  -3  -5   3       71.74       76.69      2.62 o 
  -2  -5   3      271.82      276.14      7.24 o 
  -1  -5   3        8.63        7.40      0.70 o 
   0  -5   3       26.23       35.33      1.57 o 
   1  -5   3      263.63      238.54      4.95 o 
   2  -5   3        6.72       10.10      0.68 o 
   3  -5   3        0.00       -0.63      0.63 o 
   4  -5   3       85.59       82.04      2.46 o 
   5  -5   3      323.26      319.13     11.70 o 
   6  -5   3       84.03       81.57      5.39 o 
 -11  -4   3      350.78      335.08     17.47 o 
 -10  -4   3       73.67       75.42      2.60 o 
  -9  -4   3        0.71        0.62      0.70 o 
  -8  -4   3       39.33       42.74      1.45 o 
  -7  -4   3      337.56      308.62      7.57 o 
  -6  -4   3      521.75      528.19     15.18 o 
  -5  -4   3      147.13      163.18      4.42 o 
  -4  -4   3       28.91       48.92      1.68 o 
  -3  -4   3     1493.87     1570.50     39.70 o 
  -2  -4   3      333.44      310.15      8.05 o 
  -1  -4   3       78.96       66.19      2.03 o 
   0  -4   3      688.14      733.21     20.97 o 
   1  -4   3       10.61       10.06      0.81 o 
   2  -4   3       38.89       45.22      2.76 o 
   3  -4   3        5.86        3.00      0.62 o 
   4  -4   3       38.73       39.19      1.70 o 
   5  -4   3       12.73       14.60      1.80 o 
   6  -4   3        0.01       -1.01      1.25 o 
   7  -4   3        8.96        7.09      1.84 o 
 -10  -3   3       33.61       32.32      1.76 o 
  -9  -3   3      100.09       93.42      3.03 o 
  -8  -3   3      435.45      453.73     13.21 o 
  -7  -3   3      608.10      625.18     25.96 o 
  -6  -3   3      716.55      720.36     43.02 o 
  -5  -3   3      111.82      114.83      4.13 o 
  -4  -3   3      437.91      463.79     13.33 o 
  -3  -3   3      152.96      134.04      4.28 o 
  -2  -3   3      574.67      515.03     11.96 o 
  -1  -3   3     1603.47     1658.15     53.41 o 
   0  -3   3     1847.07     1864.22     51.99 o 
   1  -3   3     2125.96     2158.57     91.22 o 
   2  -3   3      958.12     1096.19     43.79 o 
   3  -3   3      148.51      229.67      9.66 o 
   4  -3   3      716.88      725.83     27.60 o 
   5  -3   3      160.30      153.70      3.99 o 
   6  -3   3       21.11       21.11      1.46 o 
   7  -3   3      680.77      697.48     34.68 o 
 -10  -2   3      451.91      396.29     22.00 o 
  -9  -2   3       82.65       86.21      2.84 o 
  -8  -2   3      446.66      425.80     13.20 o 
  -7  -2   3        3.85        5.62      1.04 o 
  -6  -2   3        1.29        0.68      0.97 o 
  -5  -2   3     1185.01     1304.72     62.39 o 
  -4  -2   3      125.00      138.06      4.19 o 
  -3  -2   3      466.04      465.66     11.96 o 
  -2  -2   3        1.67        2.94      0.53 o 
  -1  -2   3      945.15      921.37     23.24 o 
   0  -2   3     2781.04     2633.99     73.39 o 
   1  -2   3       39.48       35.75      1.49 o 
   2  -2   3       48.36       74.33      2.46 o 
   3  -2   3       42.62       42.07      2.30 o 
   4  -2   3      153.53      163.60      7.15 o 
   5  -2   3      108.08      103.80      3.25 o 
   6  -2   3      126.75      118.31      3.21 o 
   7  -2   3      180.19      172.71      7.18 o 
 -10  -1   3        8.71        0.53      1.58 o 
  -9  -1   3      436.63      366.88     26.34 o 
  -8  -1   3       43.57       49.53      4.53 o 
  -7  -1   3        0.72        1.44      1.31 o 
  -6  -1   3        0.83        2.48      0.67 o 
  -5  -1   3      125.24      107.98      3.36 o 
  -4  -1   3       48.94       44.58      2.84 o 
  -3  -1   3       19.59       20.03      1.12 o 
  -2  -1   3       35.28       31.91      1.16 o 
  -1  -1   3       42.18       39.33      2.49 o 
   0  -1   3       15.85       18.89      0.85 o 
   1  -1   3     3568.60     3684.07     92.56 o 
   2  -1   3       83.30       73.02      2.75 o 
   3  -1   3     1829.71     2137.05     96.48 o 
   4  -1   3     2165.16     2520.37     99.80 o 
   5  -1   3      274.15      278.86     17.80 o 
   6  -1   3        6.08        6.05      0.79 o 
   7  -1   3      238.96      229.00      6.45 o 
   8  -1   3      434.66      372.51     22.07 o 
  -8   0   3     1695.81     1685.24    101.40 o 
  -7   0   3       18.14       15.31      0.93 o 
  -6   0   3      277.40      288.44      9.78 o 
  -5   0   3        2.15        4.68      0.63 o 
  -4   0   3       49.82       58.29      2.01 o 
  -3   0   3      198.91      213.45      5.53 o 
  -2   0   3       14.71       14.01      0.65 o 
  -1   0   3     7444.01     7563.21    211.92 o 
   0   0   3      711.90      652.68     15.16 o 
   1   0   3      263.55      241.38      6.19 o 
   2   0   3       12.03       11.69      0.67 o 
   3   0   3     1674.40     1637.40     45.54 o 
   4   0   3      787.34      889.49     35.39 o 
   5   0   3       20.75       34.85      2.15 o 
   6   0   3      860.15      799.16     21.57 o 
   7   0   3       45.70       45.40      2.59 o 
   8   0   3       44.45       40.10      2.58 o 
  -8   1   3      435.72      432.80     26.66 o 
  -7   1   3       10.71       12.46      0.90 o 
  -6   1   3       78.04       84.32      2.75 o 
  -5   1   3     1418.71     1373.79     38.59 o 
  -4   1   3        7.88        9.31      0.60 o 
  -3   1   3     1621.12     1647.55     41.34 o 
  -2   1   3      386.06      370.04      7.92 o 
   0   1   3      432.12      376.41      8.11 o 
   1   1   3     3102.35     2866.41     66.45 o 
   2   1   3       10.16        9.24      0.56 o 
   3   1   3      257.04      266.97      7.71 o 
   4   1   3     1570.10     1677.24     54.15 o 
   5   1   3        8.10        7.48      0.78 o 
   6   1   3      108.12       97.42      4.50 o 
   7   1   3      150.37      140.44      4.57 o 
   8   1   3       49.08       40.00      1.75 o 
   9   1   3      568.63      506.82     21.34 o 
  -7   2   3        0.95        1.11      2.34 o 
  -6   2   3        1.08        5.78      1.31 o 
  -5   2   3        5.75        4.86      0.75 o 
  -4   2   3      455.11      488.81     16.52 o 
  -3   2   3        0.07        0.38      0.87 o 
  -2   2   3     7801.21     8498.15    343.81 o 
  -1   2   3       51.52       53.12      1.83 o 
   0   2   3     1287.20     1254.51     31.58 o 
   1   2   3        5.30        5.03      0.41 o 
   2   2   3     3753.58     3592.02     89.96 o 
   3   2   3      383.49      379.52     10.85 o 
   4   2   3      381.69      412.28     13.62 o 
   5   2   3     7888.35     8800.35    383.61 o 
   6   2   3     1235.24     1286.13     50.99 o 
   7   2   3       25.34       30.55      2.37 o 
   8   2   3      142.37      133.45      3.88 o 
   9   2   3      363.29      329.34     13.78 o 
  -7   3   3       13.74       11.76      1.25 o 
  -6   3   3        3.92        3.55      1.44 o 
  -5   3   3       23.05       29.61      1.89 o 
  -4   3   3      969.23     1026.16     41.82 o 
  -3   3   3     1661.42     1799.40     59.10 o 
  -2   3   3     4167.63     4303.70    141.11 o 
  -1   3   3     9808.14    10610.74    299.32 o 
   0   3   3       22.95       18.11      1.19 o 
   1   3   3       11.49        9.25      0.58 o 
   2   3   3       93.22       87.36      2.44 o 
   3   3   3      164.80      159.49      4.24 o 
   4   3   3      157.92      176.05      6.24 o 
   5   3   3      657.69      717.21     23.57 o 
   6   3   3       70.70       77.02      3.62 o 
   7   3   3        0.00        1.07      0.88 o 
   8   3   3      600.98      635.53     23.08 o 
   9   3   3      470.42      426.68     11.77 o 
  10   3   3      243.25      229.08     12.87 o 
  -6   4   3      315.11      314.19     19.31 o 
  -5   4   3      467.28      475.86     17.59 o 
  -4   4   3        3.75        4.19      0.97 o 
  -3   4   3      830.47      916.16     30.29 o 
  -2   4   3     2821.08     3288.11    107.91 o 
  -1   4   3       17.79       31.11      1.35 o 
   0   4   3     4685.80     4420.46    124.71 o 
   1   4   3      555.92      580.26     14.94 o 
   2   4   3      370.55      371.30      8.71 o 
   3   4   3       10.95       10.92      0.70 o 
   4   4   3      620.53      592.58     15.29 o 
   5   4   3       29.25       28.55      1.15 o 
   6   4   3      651.37      676.52     27.03 o 
   7   4   3       23.00       31.28      2.09 o 
   8   4   3       49.60       59.40      1.91 o 
   9   4   3      338.14      335.55      9.16 o 
  10   4   3       15.87       13.41      1.33 o 
  11   4   3       45.81       28.90      3.02 o 
  -6   5   3      153.53      146.85      9.72 o 
  -5   5   3      114.84      127.52      4.39 o 
  -4   5   3       85.00       77.76      4.10 o 
  -3   5   3      795.76      828.36     33.93 o 
  -2   5   3      162.64      176.65      6.16 o 
  -1   5   3      511.44      574.56     16.44 o 
   0   5   3       14.26       18.70      0.93 o 
   1   5   3      612.17      611.31     15.76 o 
   2   5   3       31.95       36.60      1.32 o 
   3   5   3      129.57      136.17      3.37 o 
   4   5   3     1633.38     1714.24     39.81 o 
   5   5   3     2050.56     2337.31     66.32 o 
   6   5   3       15.81       17.19      0.96 o 
   7   5   3      147.74      155.01      6.69 o 
   8   5   3       58.41       61.85      1.99 o 
   9   5   3      417.34      423.91     10.33 o 
  10   5   3       97.63       92.22      3.10 o 
  11   5   3      187.81      180.29      7.29 o 
  12   5   3       29.87       15.76      2.36 o 
  -5   6   3       82.23       87.19      3.97 o 
  -4   6   3      255.16      243.96      5.99 o 
  -3   6   3       74.93       71.15      2.10 o 
  -2   6   3     1090.19     1122.02     58.83 o 
  -1   6   3     1793.31     1868.54     61.55 o 
   0   6   3       31.73       33.25      1.47 o 
   1   6   3       58.27       61.13      1.94 o 
   2   6   3      183.80      184.69      4.93 o 
   3   6   3      369.25      377.93     11.29 o 
   4   6   3     1070.21     1084.97     25.98 o 
   5   6   3       39.46       53.02      1.76 o 
   6   6   3        1.17        2.18      0.65 o 
   7   6   3       12.71       11.52      0.90 o 
   8   6   3       65.69       86.75      2.09 o 
   9   6   3      272.13      262.19      6.59 o 
  10   6   3       24.38       24.09      1.24 o 
  11   6   3      155.90      160.42      5.43 o 
  12   6   3      619.38      573.80     21.12 o 
  -5   7   3       11.96       10.85      4.01 o 
  -4   7   3      349.72      349.69      8.41 o 
  -3   7   3      639.13      642.92     15.08 o 
  -2   7   3      148.79      140.48      3.65 o 
  -1   7   3      295.43      299.17     12.38 o 
   0   7   3      245.95      256.68      7.60 o 
   1   7   3     2868.20     3059.43     78.21 o 
   2   7   3       30.63       37.37      1.43 o 
   3   7   3       41.91       48.70      1.76 o 
   4   7   3     1257.88     1256.79     29.29 o 
   5   7   3      207.72      220.93      5.88 o 
   6   7   3      109.41      100.13      3.25 o 
   7   7   3       24.96       27.82      0.97 o 
   8   7   3        0.03        0.40      0.51 o 
   9   7   3      176.59      199.28      4.25 o 
  10   7   3       24.48       35.09      1.49 o 
  11   7   3      479.43      454.04     13.85 o 
  12   7   3        2.59        1.67      1.03 o 
  13   7   3        3.21        3.68      1.84 o 
  -5   8   3       53.49       54.51      3.94 o 
  -4   8   3       17.57       17.15      1.67 o 
  -3   8   3      233.74      221.80      5.54 o 
  -2   8   3       70.06       67.18      2.10 o 
  -1   8   3       38.73       35.51      1.48 o 
   0   8   3      173.99      176.65      3.72 o 
   1   8   3      691.29      678.11     11.91 o 
   2   8   3      633.08      644.94     18.51 o 
   3   8   3     2693.37     2669.13     78.17 o 
   4   8   3      978.76      959.18     24.16 o 
   5   8   3       60.50       50.85      1.42 o 
   6   8   3      153.12      137.41      2.64 o 
   7   8   3      236.62      224.66      3.97 o 
   8   8   3      126.36      112.05      2.43 o 
   9   8   3     1168.57     1161.07     22.78 o 
  10   8   3      181.48      159.80      3.91 o 
  11   8   3      932.99      916.07     27.27 o 
  12   8   3        8.25        9.66      1.08 o 
  13   8   3       18.49       20.88      1.72 o 
  -4   9   3        0.97        0.79      2.36 o 
  -3   9   3      400.49      434.28     12.57 o 
  -2   9   3      191.94      191.89      6.40 o 
  -1   9   3      563.09      578.81     13.54 o 
   0   9   3      661.68      630.06     13.34 o 
   1   9   3       65.44       68.46      1.52 o 
   2   9   3       33.47       39.54      0.99 o 
   3   9   3      179.93      149.31      2.60 o 
   4   9   3      123.65      131.13      2.31 o 
   5   9   3        0.13        0.11      0.41 o 
   6   9   3      230.45      217.18      3.86 o 
   7   9   3       79.01       75.93      1.54 o 
   8   9   3      456.35      464.24      8.67 o 
   9   9   3     1064.60     1089.45     21.36 o 
  10   9   3      296.33      269.18      7.23 o 
  11   9   3      165.91      144.21      3.79 o 
  12   9   3       14.16       11.31      1.07 o 
  13   9   3       49.88       51.89      2.79 o 
  14   9   3        9.55        9.01      3.09 o 
  -4  10   3       26.94       23.12      2.36 o 
  -3  10   3        0.28        0.89      0.95 o 
  -2  10   3       38.10       36.07      1.61 o 
  -1  10   3        5.56        3.15      0.90 o 
   0  10   3       19.86       23.76      1.07 o 
   1  10   3       13.55       17.69      0.80 o 
   2  10   3      301.26      303.65      5.43 o 
   3  10   3       43.34       49.83      1.28 o 
   4  10   3       60.03       53.25      1.28 o 
   5  10   3      120.84      115.61      2.11 o 
   6  10   3      167.07      167.94      2.94 o 
   7  10   3      900.43      834.91     13.40 o 
   8  10   3       12.33       12.06      0.92 o 
   9  10   3        0.64        0.77      0.70 o 
  10  10   3       32.72       40.80      1.65 o 
  11  10   3       27.16       28.77      1.30 o 
  12  10   3       42.22       49.68      2.20 o 
  13  10   3      178.75      173.55      5.61 o 
  14  10   3        0.49        2.10      1.18 o 
  -3  11   3       82.93       63.49      6.04 o 
  -2  11   3       97.29      131.23      4.33 o 
  -1  11   3      240.03      272.62      7.14 o 
   0  11   3       53.99       56.63      2.12 o 
   1  11   3        0.02        0.63      0.66 o 
   2  11   3        0.86        0.87      0.65 o 
   3  11   3      111.17      109.61      2.32 o 
   4  11   3      109.13      106.12      2.19 o 
   5  11   3       86.28       78.19      1.64 o 
   6  11   3        4.92        4.12      0.51 o 
   7  11   3      103.77       98.00      2.66 o 
   8  11   3       99.38       92.92      2.42 o 
   9  11   3      176.19      169.33      3.90 o 
  10  11   3       11.87       14.13      1.01 o 
  11  11   3      102.96       89.16      2.57 o 
  12  11   3        0.02       -0.03      0.66 o 
  13  11   3       67.47       76.82      2.83 o 
  14  11   3        0.02        0.76      0.92 o 
  -3  12   3       13.89       17.21      1.84 o 
  -2  12   3       10.53        7.45      2.56 o 
  -1  12   3       25.27       21.96      1.68 o 
   0  12   3       16.81       19.89      1.15 o 
   1  12   3        5.52        6.95      0.90 o 
   2  12   3       60.50       62.48      1.66 o 
   3  12   3        1.20        1.19      0.61 o 
   4  12   3       89.60       91.48      2.34 o 
   5  12   3       49.46       47.81      1.87 o 
   6  12   3     1030.76      965.10     26.32 o 
   7  12   3      360.98      353.34      7.01 o 
   8  12   3       44.67       42.67      1.54 o 
   9  12   3       91.60       95.32      2.44 o 
  10  12   3       20.57       22.41      1.13 o 
  11  12   3       25.96       31.04      1.28 o 
  12  12   3        3.80        5.68      0.74 o 
  13  12   3       10.78        7.71      0.71 o 
  14  12   3       77.79       80.78      4.86 o 
  -2  13   3       25.87       28.90      2.63 o 
  -1  13   3        1.05        1.17      0.71 o 
   0  13   3      255.73      263.48      6.87 o 
   1  13   3       71.22       78.16      2.46 o 
   2  13   3       24.11       25.41      1.10 o 
   3  13   3      147.27      151.94      3.16 o 
   4  13   3       55.38       52.76      1.60 o 
   5  13   3       41.13       43.65      1.42 o 
   6  13   3       86.13       83.03      2.13 o 
   7  13   3       94.34       86.71      2.59 o 
   8  13   3       93.03       92.07      2.33 o 
   9  13   3        1.76        2.34      0.63 o 
  10  13   3      205.15      198.85      4.40 o 
  11  13   3      109.61      103.08      2.74 o 
  12  13   3      116.75      140.84      3.54 o 
  13  13   3        2.32        1.54      0.78 o 
   0  14   3       76.56       71.98      3.28 o 
   1  14   3       15.91       25.53      1.16 o 
   2  14   3       10.07        7.32      0.77 o 
   3  14   3       97.36      106.82      3.07 o 
   4  14   3       30.40       31.86      1.11 o 
   5  14   3        1.91        1.88      0.58 o 
   6  14   3      114.35      110.74      2.58 o 
   7  14   3       39.59       48.02      1.80 o 
   8  14   3       27.50       33.23      1.67 o 
   9  14   3      320.92      324.41      7.56 o 
  10  14   3        0.28        0.52      0.51 o 
  11  14   3       25.99       31.53      1.35 o 
  12  14   3       13.67       13.95      1.28 o 
   3  15   3       26.16       32.98      1.67 o 
   4  15   3       54.54       61.32      1.89 o 
   5  15   3        0.34        0.81      0.51 o 
   6  15   3        8.54        4.82      0.63 o 
   7  15   3      125.35      121.20      3.39 o 
   8  15   3       20.27       18.53      0.95 o 
   9  15   3       67.67       61.53      2.12 o 
  10  15   3        7.54        5.66      0.97 o 
  -8 -13   4       62.51       66.86      4.20 o 
  -7 -13   4      155.33      161.91      5.82 o 
  -6 -13   4        8.89        7.63      0.93 o 
  -5 -13   4        0.50        1.44      1.05 o 
 -11 -12   4        3.18        2.76      1.05 o 
 -10 -12   4        7.62        9.24      1.17 o 
  -9 -12   4        0.19        0.30      0.50 o 
  -8 -12   4       29.34       26.03      1.14 o 
  -7 -12   4        2.48        4.11      0.67 o 
  -6 -12   4        0.02        0.04      0.51 o 
  -5 -12   4       99.82       85.97      2.22 o 
  -4 -12   4      160.36      160.28      4.57 o 
  -3 -12   4        9.92       10.83      0.69 o 
  -2 -12   4        0.00        1.18      0.56 o 
 -12 -11   4        2.81        2.07      0.61 o 
 -11 -11   4        0.24       -0.62      0.62 o 
 -10 -11   4        1.05        1.31      0.58 o 
  -9 -11   4        2.76        1.69      0.56 o 
  -8 -11   4       52.42       46.08      1.45 o 
  -7 -11   4        7.87        8.52      0.77 o 
  -6 -11   4       16.17       16.73      0.89 o 
  -5 -11   4        0.83        2.75      0.67 o 
  -4 -11   4      153.43      150.71      3.67 o 
  -3 -11   4      280.83      290.57      6.71 o 
  -2 -11   4       83.58       86.43      2.12 o 
  -1 -11   4       24.12       30.83      1.19 o 
   0 -11   4        0.24       -0.50      0.66 o 
   1 -11   4        4.94        6.41      0.91 o 
 -13 -10   4       17.01       15.78      0.96 o 
 -12 -10   4       66.37       72.88      2.28 o 
 -11 -10   4       20.18       20.57      1.16 o 
 -10 -10   4      109.32       98.95      2.64 o 
  -9 -10   4      162.01      135.99      3.13 o 
  -8 -10   4        8.50        8.86      0.75 o 
  -7 -10   4       11.80        9.99      0.78 o 
  -6 -10   4        0.51        0.68      0.62 o 
  -5 -10   4       40.89       34.98      1.58 o 
  -4 -10   4        5.59        7.13      0.75 o 
  -3 -10   4      309.56      310.81      6.10 o 
  -2 -10   4        9.31       10.31      0.77 o 
  -1 -10   4       72.16       83.12      2.13 o 
   0 -10   4       15.15       17.67      0.90 o 
   1 -10   4       73.24       77.86      2.75 o 
   2 -10   4       27.65       32.16      1.54 o 
 -14  -9   4       33.50       31.26      2.50 o 
 -13  -9   4        0.37        0.49      0.59 o 
 -12  -9   4        8.82        8.84      0.90 o 
 -11  -9   4        5.22        6.83      0.90 o 
 -10  -9   4       48.49       46.58      1.49 o 
  -9  -9   4       29.09       31.00      1.08 o 
  -8  -9   4       13.03       17.58      0.85 o 
  -7  -9   4        5.71        7.14      0.76 o 
  -6  -9   4       55.53       46.25      1.55 o 
  -5  -9   4       23.84       20.17      0.96 o 
  -4  -9   4        0.73        1.13      0.62 o 
  -3  -9   4      867.52      817.08     14.60 o 
  -2  -9   4       37.34       34.80      1.39 o 
  -1  -9   4       41.16       37.76      1.49 o 
   0  -9   4        0.48       -0.68      0.68 o 
   1  -9   4       82.38       86.04      2.38 o 
   2  -9   4       16.43       18.44      1.41 o 
   3  -9   4       68.68       75.91      3.25 o 
   4  -9   4       10.63       12.61      1.71 o 
 -14  -8   4       39.73       39.54      2.89 o 
 -13  -8   4       43.03       40.53      1.82 o 
 -12  -8   4       43.00       47.84      2.38 o 
 -11  -8   4       19.58       19.89      1.31 o 
 -10  -8   4      316.02      328.08      7.57 o 
  -9  -8   4     1556.29     1490.48     47.26 o 
  -8  -8   4      123.17      150.29      3.44 o 
  -7  -8   4       84.91       83.68      2.06 o 
  -6  -8   4        4.85        3.64      0.50 o 
  -5  -8   4      325.14      294.77      5.06 o 
  -4  -8   4      125.70      117.23      2.37 o 
  -3  -8   4       57.52       64.17      1.52 o 
  -2  -8   4       25.21       23.44      0.89 o 
  -1  -8   4       13.79       18.72      0.97 o 
   0  -8   4       12.05       16.51      0.96 o 
   1  -8   4       27.63       32.30      1.45 o 
   2  -8   4      578.32      612.24     17.91 o 
   3  -8   4      107.47      110.95      6.33 o 
   4  -8   4       30.77       24.30      1.36 o 
   5  -8   4       22.62       22.86      2.10 o 
 -14  -7   4       15.45       14.84      1.58 o 
 -13  -7   4        2.23        2.10      1.02 o 
 -12  -7   4       45.82       45.21      2.17 o 
 -11  -7   4        3.95        4.48      0.96 o 
 -10  -7   4        0.01        0.25      0.77 o 
  -9  -7   4      102.27      101.07      2.78 o 
  -8  -7   4        0.06       -0.09      0.57 o 
  -7  -7   4       68.03       66.31      1.64 o 
  -6  -7   4      256.04      223.28      4.29 o 
  -5  -7   4        0.51        0.61      0.45 o 
  -4  -7   4       32.82       38.98      1.07 o 
  -3  -7   4      130.52      115.71      2.08 o 
  -2  -7   4      247.18      236.57      4.29 o 
  -1  -7   4       78.32       80.77      1.83 o 
   0  -7   4       66.65       61.92      1.96 o 
   1  -7   4        7.78        8.86      0.81 o 
   2  -7   4      160.06      187.53      5.17 o 
   3  -7   4      190.66      202.70      6.39 o 
   4  -7   4       66.16       64.98      2.58 o 
   5  -7   4      191.48      178.51      9.72 o 
 -12  -6   4       23.70       27.55      1.59 o 
 -11  -6   4        5.15        4.99      1.16 o 
 -10  -6   4      236.36      242.26      7.48 o 
  -9  -6   4      931.07      880.13     18.50 o 
  -8  -6   4      418.70      424.00      8.46 o 
  -7  -6   4        3.85        1.90      0.50 o 
  -6  -6   4       99.03      105.08      2.11 o 
  -5  -6   4      133.31      160.22      2.74 o 
  -4  -6   4       65.95       75.29      1.46 o 
  -3  -6   4        2.00        2.97      0.43 o 
  -2  -6   4        0.15        0.34      0.40 o 
  -1  -6   4       18.85       17.77      0.64 o 
   0  -6   4        7.62        7.93      0.58 o 
   1  -6   4      464.65      489.92      8.94 o 
   2  -6   4      602.49      602.05     14.15 o 
   3  -6   4      151.98      150.88      4.90 o 
   4  -6   4        6.58        4.85      0.97 o 
   5  -6   4       90.32       89.60      6.17 o 
 -12  -5   4      711.62      785.22     39.41 o 
 -11  -5   4      393.06      408.56     13.61 o 
 -10  -5   4       71.32       67.71      2.78 o 
  -9  -5   4        0.36        1.26      0.62 o 
  -8  -5   4      204.46      192.04      4.07 o 
  -7  -5   4      220.21      215.01      3.98 o 
  -6  -5   4       46.53       44.24      1.16 o 
  -5  -5   4      213.55      211.16      4.21 o 
  -4  -5   4      103.99      125.41      3.52 o 
  -3  -5   4      898.40      915.75     26.18 o 
  -2  -5   4      479.27      553.45     14.19 o 
  -1  -5   4      216.22      210.26      4.59 o 
   0  -5   4       17.71       26.67      0.83 o 
   1  -5   4      173.53      172.52      3.43 o 
   2  -5   4        0.22        1.44      0.57 o 
   3  -5   4       26.02       19.88      0.98 o 
   4  -5   4       26.12       28.04      1.90 o 
   5  -5   4        0.48        1.38      1.30 o 
   6  -5   4       71.71       71.32      4.99 o 
 -11  -4   4       46.52       48.00      2.83 o 
 -10  -4   4       34.91       31.87      2.70 o 
  -9  -4   4      369.00      374.16      9.33 o 
  -8  -4   4     1185.96     1194.60     28.26 o 
  -7  -4   4      831.23      806.63     16.23 o 
  -6  -4   4      992.44     1005.77     28.73 o 
  -5  -4   4      312.13      273.80      7.18 o 
  -4  -4   4      289.43      308.75      8.05 o 
  -3  -4   4      638.67      623.75     15.91 o 
  -2  -4   4      104.28       87.63      2.54 o 
  -1  -4   4      731.42      700.04     20.04 o 
   0  -4   4      115.46      110.83      3.55 o 
   1  -4   4        2.46        6.70      2.10 o 
   2  -4   4        0.10        1.02      0.58 o 
   3  -4   4       20.28       22.69      1.13 o 
   4  -4   4        1.30        0.51      0.67 o 
   5  -4   4      256.69      237.18      7.66 o 
   6  -4   4        0.03       -0.21      1.44 o 
   7  -4   4      614.90      529.61     26.66 o 
 -11  -3   4      110.93      111.65      6.70 o 
 -10  -3   4       20.84       22.59      1.82 o 
  -9  -3   4        2.40        2.03      0.71 o 
  -8  -3   4       65.88       74.70      2.29 o 
  -7  -3   4      277.54      267.03      6.54 o 
  -6  -3   4      268.84      299.23     10.16 o 
  -5  -3   4     3052.26     3200.33     92.97 o 
  -4  -3   4     2874.33     3121.24     88.36 o 
  -3  -3   4        0.22        0.38      0.69 o 
  -2  -3   4      956.80      990.61     25.12 o 
  -1  -3   4      549.55      585.71     16.52 o 
   0  -3   4     2477.28     2439.75     81.51 o 
   1  -3   4      983.22     1039.83     33.67 o 
   2  -3   4      142.32      123.58      7.40 o 
   3  -3   4      357.09      360.22      8.62 o 
   4  -3   4        7.42        7.71      0.85 o 
   5  -3   4       56.61       58.68      1.99 o 
   6  -3   4       57.57       49.68      2.95 o 
   7  -3   4        0.44       -1.05      1.84 o 
 -10  -2   4        0.00        2.64      1.89 o 
  -9  -2   4        2.19        5.63      1.02 o 
  -8  -2   4      551.74      525.99     16.42 o 
  -7  -2   4      390.71      401.67      9.99 o 
  -6  -2   4      123.40      141.58      6.30 o 
  -5  -2   4     1146.80     1228.68     62.19 o 
  -4  -2   4      530.05      573.98     14.76 o 
  -3  -2   4       23.76       26.62      1.10 o 
  -2  -2   4      826.25      826.58     19.25 o 
  -1  -2   4       66.92       64.63      1.80 o 
   0  -2   4       62.81       79.88      2.59 o 
   1  -2   4     2012.17     2071.24     57.82 o 
   2  -2   4     1321.66     1467.36     41.03 o 
   3  -2   4       57.16       73.79      3.72 o 
   4  -2   4       64.11       65.38      1.81 o 
   5  -2   4       23.16       20.42      1.08 o 
   6  -2   4      402.17      411.97     12.44 o 
   7  -2   4      666.27      639.84     22.75 o 
  -9  -1   4       36.20       31.25      2.51 o 
  -8  -1   4      622.05      642.95     25.86 o 
  -7  -1   4       97.88       99.78      3.25 o 
  -6  -1   4      753.05      814.98     33.39 o 
  -5  -1   4       55.72       59.94      3.21 o 
  -4  -1   4      154.27      155.80      4.76 o 
  -3  -1   4       19.59       21.22      0.93 o 
  -2  -1   4        8.18        9.27      0.58 o 
  -1  -1   4       95.26       88.44      2.28 o 
   0  -1   4      276.86      283.18      7.30 o 
   1  -1   4       56.63       78.51      2.30 o 
   2  -1   4        0.02        1.72      0.64 o 
   3  -1   4     2340.90     2656.57     85.33 o 
   4  -1   4      869.58      950.10     30.99 o 
   5  -1   4        0.08        0.37      0.69 o 
   6  -1   4      400.69      398.44      9.61 o 
   7  -1   4      264.26      251.23      7.11 o 
   8  -1   4      219.01      195.99     13.27 o 
  -9   0   4        2.16        1.76      2.96 o 
  -8   0   4       19.30       22.99      2.76 o 
  -7   0   4       78.29       81.95      2.49 o 
  -6   0   4        8.84       14.13      0.98 o 
  -5   0   4      792.25      803.82     27.77 o 
  -4   0   4        0.40        1.59      0.68 o 
  -3   0   4     1384.12     1372.50     34.45 o 
  -2   0   4     1084.42     1091.27     30.72 o 
  -1   0   4      762.88      833.65     21.28 o 
   0   0   4       21.09       26.28      0.99 o 
   1   0   4      516.61      539.92     15.31 o 
   2   0   4     2342.01     2552.58     64.07 o 
   3   0   4      339.62      370.64     12.13 o 
   4   0   4      735.04      751.20     30.09 o 
   5   0   4       30.44       29.23      2.63 o 
   6   0   4      532.97      509.13     13.52 o 
   7   0   4      268.76      272.51      8.65 o 
   8   0   4       91.39       88.20      3.03 o 
  -8   1   4      136.06      135.82      9.19 o 
  -7   1   4       22.93       29.46      1.43 o 
  -6   1   4       82.35       79.98      2.67 o 
  -5   1   4      303.47      317.56      9.20 o 
  -4   1   4     1374.21     1458.32     41.07 o 
  -3   1   4        3.81        2.95      0.48 o 
  -2   1   4    10500.96    10821.42    249.91 o 
  -1   1   4      578.45      525.19     11.22 o 
   0   1   4      807.10      828.46     20.41 o 
   1   1   4        0.23        2.68      0.56 o 
   2   1   4      124.79      140.74      3.73 o 
   3   1   4      863.35      985.40     27.91 o 
   4   1   4     1815.29     2040.46     65.87 o 
   5   1   4      837.47      994.07     39.71 o 
   6   1   4     1034.48     1005.69     35.89 o 
   7   1   4      295.25      315.71      7.77 o 
   8   1   4        3.41        1.01      1.06 o 
   9   1   4      150.36      134.77      7.88 o 
  -8   2   4      331.60      324.18     20.36 o 
  -7   2   4       33.15       29.98      1.79 o 
  -6   2   4       84.79       88.43      2.93 o 
  -5   2   4      627.33      619.43     17.62 o 
  -4   2   4      144.24      177.30      4.70 o 
  -3   2   4      689.25      698.59     29.69 o 
  -2   2   4     1056.71     1138.08     26.12 o 
  -1   2   4     8946.48     9389.81    214.79 o 
   0   2   4      421.75      395.70      7.90 o 
   1   2   4      270.70      263.43      5.32 o 
   2   2   4      347.35      348.77      8.11 o 
   3   2   4      234.01      232.52      7.08 o 
   4   2   4      888.81      967.79     27.44 o 
   5   2   4      940.56     1016.87     63.60 o 
   6   2   4      843.29      927.05     37.11 o 
   7   2   4       59.06       68.15      2.13 o 
   8   2   4       52.50       52.26      2.13 o 
   9   2   4        2.24        1.88      1.09 o 
  10   2   4      225.06      221.46     12.08 o 
  -7   3   4       31.85       27.59      1.66 o 
  -6   3   4        5.50        6.30      1.08 o 
  -5   3   4       31.63       36.12      3.28 o 
  -4   3   4      608.49      636.21     40.46 o 
  -3   3   4      571.23      595.80     24.41 o 
  -2   3   4     3775.79     4233.86    171.32 o 
  -1   3   4     4114.08     4240.29    119.44 o 
   0   3   4      971.87      942.02     26.70 o 
   1   3   4      116.42      112.79      2.90 o 
   2   3   4     1041.71     1024.43     29.69 o 
   3   3   4      863.06      925.00     26.22 o 
   4   3   4       15.10       12.16      0.78 o 
   5   3   4      103.02       95.06      3.49 o 
   6   3   4       40.45       44.26      2.41 o 
   7   3   4      348.78      379.63     12.88 o 
   8   3   4      763.13      717.30     17.17 o 
   9   3   4      552.92      497.89     13.68 o 
  10   3   4      722.60      702.91     25.86 o 
  -7   4   4       91.01       68.18      2.97 o 
  -6   4   4        0.04        1.97      1.71 o 
  -5   4   4       28.36       25.12      1.73 o 
  -4   4   4      110.18      119.68      5.43 o 
  -3   4   4     1879.20     2024.65    118.35 o 
  -2   4   4     7508.92     8603.16    348.22 o 
  -1   4   4       37.58       31.61      1.35 o 
   0   4   4      177.33      180.88      4.74 o 
   1   4   4      825.67      845.33     21.42 o 
   2   4   4      403.59      402.36     11.52 o 
   3   4   4      306.90      313.79      8.17 o 
   4   4   4      484.56      512.55     13.23 o 
   5   4   4     3206.66     3453.95     97.37 o 
   6   4   4      820.72      867.04     34.50 o 
   7   4   4      208.47      248.16      7.86 o 
   8   4   4       52.17       63.86      2.04 o 
   9   4   4      232.65      247.72      6.26 o 
  10   4   4       50.08       49.06      2.42 o 
  11   4   4      234.90      239.19     13.53 o 
  -6   5   4      213.88      178.38     11.56 o 
  -5   5   4       92.54       92.99      4.34 o 
  -4   5   4       48.87       45.27      1.75 o 
  -3   5   4      471.87      544.71     32.44 o 
  -2   5   4      235.73      234.87      9.98 o 
  -1   5   4       39.11       37.34      1.56 o 
   0   5   4     3324.56     3738.84    105.39 o 
   1   5   4      266.32      274.45      7.08 o 
   2   5   4      239.82      225.58      5.80 o 
   3   5   4      139.54      135.89      3.36 o 
   4   5   4        0.07        0.33      0.49 o 
   5   5   4     1816.86     1927.09     49.30 o 
   6   5   4      153.51      165.33      5.76 o 
   7   5   4      188.73      199.13      5.03 o 
   8   5   4      593.58      602.79     13.09 o 
   9   5   4      733.29      734.65     17.22 o 
  10   5   4       95.43       86.05      3.04 o 
  11   5   4      463.98      413.51     18.26 o 
  12   5   4       82.49       96.54      6.44 o 
  -5   6   4       15.24       18.08      1.35 o 
  -4   6   4      167.37      179.92      5.15 o 
  -3   6   4       77.53       69.69      3.87 o 
  -2   6   4      215.64      249.19     10.68 o 
  -1   6   4       39.96       33.57      1.59 o 
   0   6   4      811.77      805.96     22.99 o 
   1   6   4     1757.25     1856.97     52.58 o 
   2   6   4       13.96       26.81      1.04 o 
   3   6   4       65.04       75.67      2.04 o 
   4   6   4      797.90      855.08     19.98 o 
   5   6   4      468.91      541.83     16.34 o 
   6   6   4        0.03        0.58      0.57 o 
   7   6   4      817.39      835.40     16.85 o 
   8   6   4      545.94      541.13     11.83 o 
   9   6   4       40.63       45.59      1.75 o 
  10   6   4      355.34      351.54      9.61 o 
  11   6   4        0.65        5.01      1.48 o 
  12   6   4        0.09        1.22      1.25 o 
  -5   7   4      107.33      109.28      6.83 o 
  -4   7   4       13.55       11.85      1.06 o 
  -3   7   4       38.48       32.22      1.35 o 
  -2   7   4        3.03        2.27      0.61 o 
  -1   7   4      502.31      475.16     10.10 o 
   0   7   4      423.46      440.83     17.27 o 
   1   7   4       26.58       26.88      1.36 o 
   2   7   4       57.41       56.18      1.84 o 
   3   7   4      111.00      124.68      3.49 o 
   4   7   4       24.82       20.92      0.89 o 
   5   7   4       30.36       34.32      1.51 o 
   6   7   4      197.26      222.74      6.91 o 
   7   7   4       12.93       13.89      0.63 o 
   8   7   4      128.78      133.30      3.24 o 
   9   7   4      154.46      153.58      4.11 o 
  10   7   4      766.74      734.31     17.55 o 
  11   7   4      122.20      116.25      3.63 o 
  12   7   4        0.20        0.35      0.97 o 
  13   7   4        0.12       -1.31      1.58 o 
  14   7   4        6.61        3.15      1.44 o 
  -5   8   4        0.31        2.50      1.84 o 
  -4   8   4      131.66      127.22      5.12 o 
  -3   8   4      137.31      139.33      4.40 o 
  -2   8   4        0.00        0.74      0.61 o 
  -1   8   4      325.73      336.11      8.56 o 
   0   8   4      182.64      187.69      3.71 o 
   1   8   4      103.65       95.41      1.93 o 
   2   8   4     1409.07     1339.21     43.85 o 
   3   8   4        3.50        2.34      0.49 o 
   4   8   4        0.87        0.77      0.40 o 
   5   8   4       23.58       24.60      0.77 o 
   6   8   4       27.92       43.22      1.08 o 
   7   8   4      212.29      220.18      4.07 o 
   8   8   4        9.75       12.63      0.72 o 
   9   8   4      298.14      283.30      6.39 o 
  10   8   4      243.07      256.78      7.06 o 
  11   8   4      246.96      267.46      7.32 o 
  12   8   4       47.48       58.55      2.58 o 
  13   8   4       31.48       26.26      4.47 o 
  14   8   4       78.10       78.29      5.39 o 
  -4   9   4       42.54       56.39      2.99 o 
  -3   9   4       17.32       19.44      3.31 o 
  -2   9   4      121.81      122.60      3.04 o 
  -1   9   4      454.41      450.50      9.37 o 
   0   9   4       11.64       12.64      1.00 o 
   1   9   4        0.67        0.95      0.48 o 
   2   9   4       31.64       36.72      1.15 o 
   3   9   4      683.53      632.66      9.70 o 
   4   9   4        9.85       10.69      0.53 o 
   5   9   4       45.12       39.20      1.00 o 
   6   9   4      416.11      416.23      6.78 o 
   7   9   4      169.23      149.44      2.64 o 
   8   9   4      242.64      227.83      4.24 o 
   9   9   4       55.58       60.36      1.74 o 
  10   9   4      149.63      135.87      3.61 o 
  11   9   4      317.91      299.91      8.11 o 
  12   9   4        6.54        4.94      0.93 o 
  13   9   4       95.24       87.95      4.07 o 
  14   9   4      139.55      144.88      9.19 o 
  -4  10   4       57.34       55.17      4.33 o 
  -3  10   4       22.31       27.34      2.36 o 
  -2  10   4       45.32       51.98      2.33 o 
  -1  10   4      120.33      124.05      3.21 o 
   0  10   4       22.92       25.21      1.21 o 
   1  10   4       14.86       14.92      0.82 o 
   2  10   4      551.81      567.74     10.39 o 
   3  10   4        0.86        0.87      0.41 o 
   4  10   4      198.06      184.58      3.15 o 
   5  10   4       83.53       73.81      1.59 o 
   6  10   4       14.14       15.39      0.62 o 
   7  10   4      142.76      141.28      2.63 o 
   8  10   4        5.82        5.84      0.64 o 
   9  10   4        0.46        0.22      0.76 o 
  10  10   4      273.50      278.64      6.71 o 
  11  10   4        2.45        2.82      0.76 o 
  12  10   4       19.52       18.46      1.20 o 
  13  10   4        0.01        0.89      0.86 o 
  14  10   4       13.03       10.81      1.44 o 
  -4  11   4        7.16       14.45      1.84 o 
  -3  11   4        1.26       -0.20      2.36 o 
  -2  11   4       11.80        9.38      1.11 o 
  -1  11   4       73.67       65.33      2.64 o 
   0  11   4       18.44       23.23      1.12 o 
   1  11   4        6.98        9.30      0.87 o 
   2  11   4      107.52      118.12      2.62 o 
   3  11   4      203.41      181.85      3.54 o 
   4  11   4        0.09       -0.35      0.49 o 
   5  11   4      279.35      269.72      4.65 o 
   6  11   4      393.06      366.26      9.91 o 
   7  11   4       26.48       19.39      1.01 o 
   8  11   4      512.14      500.63     10.56 o 
   9  11   4      377.13      382.70      8.99 o 
  10  11   4       78.10       87.05      2.53 o 
  11  11   4       24.16       27.74      1.30 o 
  12  11   4       10.95       10.56      0.91 o 
  13  11   4       12.74       12.46      1.43 o 
  14  11   4       81.10       86.64      4.75 o 
  -3  12   4        0.04        0.66      1.18 o 
  -2  12   4       37.71       44.73      1.96 o 
  -1  12   4       13.96        6.97      1.36 o 
   0  12   4       66.07       60.61      2.12 o 
   1  12   4       37.49       33.58      1.37 o 
   2  12   4       10.90       12.53      0.85 o 
   3  12   4       22.66       25.81      0.98 o 
   4  12   4        0.79        0.31      0.68 o 
   5  12   4      156.74      151.22      3.19 o 
   6  12   4       43.67       43.63      1.52 o 
   7  12   4      199.49      192.18      4.34 o 
   8  12   4       11.99       11.95      0.78 o 
   9  12   4        5.36        6.87      0.69 o 
  10  12   4        6.15        7.15      0.77 o 
  11  12   4       76.23       79.56      2.16 o 
  12  12   4        6.87        6.26      0.68 o 
  13  12   4        9.11        9.58      1.03 o 
  -2  13   4        0.00        0.79      1.44 o 
  -1  13   4      205.74      210.58      6.27 o 
   0  13   4      155.91      191.08      5.11 o 
   1  13   4       24.27       35.50      1.53 o 
   2  13   4       34.79       42.51      1.53 o 
   3  13   4      241.00      245.62      5.78 o 
   4  13   4       10.10       10.16      0.93 o 
   5  13   4      338.17      339.99      7.16 o 
   6  13   4      947.92      910.02     18.86 o 
   7  13   4       61.33       71.71      2.27 o 
   8  13   4      193.23      192.32      4.31 o 
   9  13   4       30.79       33.57      1.39 o 
  10  13   4       15.60       16.83      0.96 o 
  11  13   4        0.36       -0.16      0.58 o 
  12  13   4       11.98       13.11      0.81 o 
  13  13   4        6.64       11.70      1.16 o 
   0  14   4        2.60        1.61      1.51 o 
   1  14   4        1.42        1.83      0.68 o 
   2  14   4       62.23       68.85      2.17 o 
   3  14   4        2.05        2.99      0.60 o 
   4  14   4       15.88       22.14      0.98 o 
   5  14   4       51.44       50.28      1.99 o 
   6  14   4       21.52       23.61      1.06 o 
   7  14   4        2.77        3.01      0.66 o 
   8  14   4        0.18       -0.21      0.61 o 
   9  14   4       14.55       12.40      0.80 o 
  10  14   4       34.62       39.05      1.57 o 
  11  14   4       14.24       19.93      1.02 o 
  12  14   4       62.67       79.30      2.70 o 
   2  15   4        7.56        6.17      1.31 o 
   3  15   4       15.10       14.17      0.93 o 
   4  15   4        6.93        9.88      0.75 o 
   5  15   4       91.36       88.96      2.60 o 
   6  15   4       53.26       54.37      3.13 o 
   7  15   4        2.11        2.15      0.71 o 
   8  15   4       20.76       22.68      1.07 o 
   9  15   4       73.17       73.91      2.60 o 
  10  15   4      138.90      137.42      4.29 o 
  11  15   4        3.15        3.68      1.31 o 
 -10 -12   5       12.08       10.52      1.11 o 
  -9 -12   5        0.04       -0.67      0.72 o 
  -8 -12   5        0.48       -0.31      1.09 o 
  -7 -12   5       95.82       87.80      2.49 o 
  -6 -12   5       10.40       14.33      1.31 o 
  -5 -12   5        0.97        0.87      0.53 o 
  -4 -12   5        0.02        0.66      0.59 o 
  -3 -12   5        0.67        2.43      0.88 o 
 -11 -11   5       41.56       42.88      1.50 o 
 -10 -11   5        1.41        0.18      0.51 o 
  -9 -11   5       18.05       16.01      0.92 o 
  -8 -11   5       52.04       49.28      1.53 o 
  -7 -11   5       67.22       65.03      1.85 o 
  -6 -11   5       38.43       44.64      1.53 o 
  -5 -11   5      118.29      110.14      3.17 o 
  -4 -11   5       12.84       19.85      1.04 o 
  -3 -11   5       14.90       20.85      0.90 o 
  -2 -11   5       32.85       34.95      1.10 o 
  -1 -11   5       23.98       27.99      1.14 o 
   0 -11   5       48.45       50.96      3.15 o 
 -12 -10   5       68.14       58.77      2.43 o 
 -11 -10   5       13.70       15.37      0.96 o 
 -10 -10   5      101.00       98.86      2.57 o 
  -9 -10   5        1.64        1.42      0.67 o 
  -8 -10   5       35.26       35.37      1.26 o 
  -7 -10   5       41.05       43.43      1.62 o 
  -6 -10   5       11.02       10.50      0.76 o 
  -5 -10   5      126.95      114.65      2.71 o 
  -4 -10   5        1.93        4.17      0.64 o 
  -3 -10   5       64.45       62.27      1.73 o 
  -2 -10   5      220.09      228.10      4.89 o 
  -1 -10   5      183.53      201.52      4.35 o 
   0 -10   5        0.74        1.74      0.53 o 
   1 -10   5       18.05       18.09      0.94 o 
 -13  -9   5       67.01       72.65      3.07 o 
 -12  -9   5       31.95       30.48      1.78 o 
 -11  -9   5       20.64       24.51      1.09 o 
 -10  -9   5       80.61       85.78      2.15 o 
  -9  -9   5      366.90      355.85      7.40 o 
  -8  -9   5        0.61        0.57      0.56 o 
  -7  -9   5      439.78      413.18      8.58 o 
  -6  -9   5      146.50      138.26      3.21 o 
  -5  -9   5       56.91       55.26      1.67 o 
  -4  -9   5      119.75      118.20      2.81 o 
  -3  -9   5       26.70       30.03      1.47 o 
  -2  -9   5       17.62       20.73      1.07 o 
  -1  -9   5        5.12        7.22      0.82 o 
   0  -9   5       20.67       20.11      1.02 o 
   1  -9   5       62.45       61.15      2.08 o 
   2  -9   5        7.05        7.05      1.31 o 
   3  -9   5       45.46       39.55      2.04 o 
 -14  -8   5       22.61       20.49      1.97 o 
 -13  -8   5       15.33       17.11      1.06 o 
 -12  -8   5       28.97       24.57      1.39 o 
 -11  -8   5      122.33      137.57      3.95 o 
 -10  -8   5        1.50        1.57      0.76 o 
  -9  -8   5      186.11      185.31      4.51 o 
  -8  -8   5       86.03       84.51      2.42 o 
  -7  -8   5       58.30       56.31      1.47 o 
  -6  -8   5        2.04        0.97      0.56 o 
  -5  -8   5       34.09       33.00      1.19 o 
  -4  -8   5        1.65        1.52      0.57 o 
  -3  -8   5      211.90      192.30      3.92 o 
  -2  -8   5      574.66      570.52     11.66 o 
  -1  -8   5      409.29      418.67      8.00 o 
   0  -8   5      150.25      139.21      3.22 o 
   1  -8   5      382.90      394.99      8.97 o 
   2  -8   5       37.63       41.55      1.75 o 
   3  -8   5      101.53       86.58      2.64 o 
   4  -8   5        3.09        2.76      1.58 o 
 -14  -7   5      138.25      136.21      7.22 o 
 -13  -7   5        0.13        0.39      0.93 o 
 -12  -7   5        4.08        2.72      0.90 o 
 -11  -7   5        0.00        2.04      0.86 o 
 -10  -7   5     1068.78     1066.50     23.55 o 
  -9  -7   5      683.15      675.60     15.08 o 
  -8  -7   5        0.02       -0.32      0.63 o 
  -7  -7   5      625.89      596.38     11.46 o 
  -6  -7   5       37.15       28.38      0.91 o 
  -5  -7   5      399.82      353.69      5.68 o 
  -4  -7   5      573.58      541.86      8.62 o 
  -3  -7   5      310.23      289.09      4.72 o 
  -2  -7   5       84.46       77.20      1.81 o 
  -1  -7   5      225.35      237.40      4.78 o 
   0  -7   5       14.60       16.68      0.93 o 
   1  -7   5        1.16        0.73      0.77 o 
   2  -7   5      105.45      108.63      3.30 o 
   3  -7   5       11.97       11.97      1.16 o 
   4  -7   5       10.49       15.19      1.82 o 
 -13  -6   5       59.65       67.91      4.47 o 
 -12  -6   5       63.81       66.91      3.30 o 
 -11  -6   5       69.70       69.68      2.78 o 
 -10  -6   5      104.65      112.81      3.36 o 
  -9  -6   5      298.06      297.35      6.92 o 
  -8  -6   5       24.92       26.80      1.03 o 
  -7  -6   5       18.32       19.01      1.45 o 
  -6  -6   5        1.85        1.13      0.45 o 
  -5  -6   5       14.15       18.92      0.66 o 
  -4  -6   5      365.88      292.90      4.75 o 
  -3  -6   5      422.87      373.63      5.97 o 
  -2  -6   5       23.92       25.18      1.00 o 
  -1  -6   5        6.50        8.70      0.57 o 
   0  -6   5       29.47       25.60      0.88 o 
   1  -6   5      522.73      489.14      8.95 o 
   2  -6   5       28.76       31.08      1.64 o 
   3  -6   5      166.81      147.90      4.25 o 
   4  -6   5        2.83        2.89      0.88 o 
   5  -6   5       19.36       23.95      1.76 o 
   6  -6   5        4.65        0.39      1.05 o 
 -12  -5   5      246.62      266.12     14.05 o 
 -11  -5   5      241.85      254.64      9.52 o 
 -10  -5   5        0.25        0.27      0.85 o 
  -9  -5   5      401.36      399.92      8.05 o 
  -8  -5   5       90.27       87.60      2.16 o 
  -7  -5   5       93.40       85.23      1.82 o 
  -6  -5   5      110.94      108.15      1.98 o 
  -5  -5   5        3.03        9.02      0.51 o 
  -4  -5   5       27.28       38.83      1.07 o 
  -3  -5   5      147.71      111.86      1.98 o 
  -2  -5   5        6.19        2.04      0.47 o 
  -1  -5   5      287.13      243.15      4.16 o 
   0  -5   5      228.38      214.07      3.77 o 
   1  -5   5      173.35      165.74      3.35 o 
   2  -5   5       18.54       16.25      0.86 o 
   3  -5   5      186.37      163.74      3.86 o 
   4  -5   5       14.00       12.12      1.25 o 
   5  -5   5      216.67      230.73      8.68 o 
   6  -5   5       75.22       81.44      5.25 o 
   7  -5   5        2.34        0.92      1.18 o 
 -12  -4   5       66.28       66.99      4.60 o 
 -11  -4   5       10.68       17.05      2.50 o 
 -10  -4   5      115.02      131.14      6.40 o 
  -9  -4   5       79.06       83.18      2.55 o 
  -8  -4   5        5.28        5.01      0.72 o 
  -7  -4   5       41.48       37.13      1.17 o 
  -6  -4   5     2833.52     2732.10     51.02 o 
  -5  -4   5       20.68       24.21      0.89 o 
  -4  -4   5     1142.02     1154.99     29.27 o 
  -3  -4   5      209.85      233.41      6.94 o 
  -2  -4   5       86.75       86.50      2.89 o 
  -1  -4   5       81.70       61.35      2.22 o 
   0  -4   5       81.31      109.05      3.00 o 
   1  -4   5       17.95       38.27      1.16 o 
   2  -4   5       76.54       77.18      1.93 o 
   3  -4   5      153.64      148.18      3.54 o 
   4  -4   5        3.67        1.96      0.67 o 
   5  -4   5        0.51        0.01      1.03 o 
   6  -4   5       31.21       40.79      2.69 o 
 -11  -3   5      363.36      380.77     13.70 o 
 -10  -3   5        8.43        5.77      1.34 o 
  -9  -3   5       14.67       20.56      1.13 o 
  -8  -3   5       27.00       30.39      1.35 o 
  -7  -3   5      379.13      365.35      7.51 o 
  -6  -3   5        4.16        4.43      0.62 o 
  -5  -3   5        5.97        4.26      0.71 o 
  -4  -3   5      419.08      435.27     12.61 o 
  -3  -3   5     1520.33     1443.69     41.08 o 
  -2  -3   5       88.27       94.22      3.08 o 
  -1  -3   5       43.63       44.90      1.58 o 
   0  -3   5      160.96      155.45      4.69 o 
   1  -3   5      373.03      360.96     14.12 o 
   2  -3   5       13.00       11.42      0.78 o 
   3  -3   5       39.43       38.54      1.53 o 
   4  -3   5        1.50        1.94      0.80 o 
   5  -3   5       69.20       65.54      2.41 o 
   6  -3   5       21.25       28.90      1.72 o 
   7  -3   5      592.87      619.19     31.00 o 
 -10  -2   5       37.13       39.01      3.55 o 
  -9  -2   5      111.62      106.72      3.08 o 
  -8  -2   5      357.53      364.12     11.58 o 
  -7  -2   5       22.05       19.07      1.12 o 
  -6  -2   5      867.79      917.07     37.46 o 
  -5  -2   5       99.81      109.51      4.11 o 
  -4  -2   5      349.98      340.55      9.97 o 
  -3  -2   5      142.48      155.38      4.20 o 
  -2  -2   5        8.29       11.60      0.70 o 
  -1  -2   5      137.64      147.84      3.67 o 
   0  -2   5      105.01       95.53      3.02 o 
   1  -2   5       51.91       57.65      2.10 o 
   2  -2   5        3.83        9.08      0.82 o 
   3  -2   5      155.72      163.67      3.78 o 
   4  -2   5       11.86       12.41      0.83 o 
   5  -2   5       34.75       45.03      1.75 o 
   6  -2   5       94.28       99.59      5.07 o 
   7  -2   5      534.70      529.88     18.99 o 
   8  -2   5        1.20        4.07      1.97 o 
  -9  -1   5      242.57      246.03      8.01 o 
  -8  -1   5       18.54       18.93      1.19 o 
  -7  -1   5       37.18       40.42      1.95 o 
  -6  -1   5        2.32        3.92      1.16 o 
  -5  -1   5      326.83      347.69     21.61 o 
  -4  -1   5     1524.88     1723.59     63.93 o 
  -3  -1   5      572.61      556.37     16.10 o 
  -2  -1   5       65.59       51.41      1.51 o 
  -1  -1   5       24.85       21.10      0.88 o 
   0  -1   5      138.42      118.55      3.29 o 
   1  -1   5      642.77      692.82     17.55 o 
   2  -1   5     2617.84     3060.47     85.34 o 
   3  -1   5      875.10      970.94     27.20 o 
   4  -1   5       65.35       72.14      1.97 o 
   5  -1   5      210.00      215.94      7.03 o 
   6  -1   5      315.16      327.01      8.00 o 
   7  -1   5        8.57       10.39      1.36 o 
   8  -1   5       16.23       18.59      1.76 o 
  -9   0   5      545.48      508.33     31.52 o 
  -8   0   5        3.02        5.16      1.07 o 
  -7   0   5       19.86       20.87      1.27 o 
  -6   0   5      123.25      149.94      4.64 o 
  -5   0   5      511.90      531.24     13.70 o 
  -4   0   5      457.68      520.25     17.16 o 
  -3   0   5      251.27      271.68      8.03 o 
  -2   0   5     1207.93     1397.40     37.68 o 
  -1   0   5      126.71      131.93      3.62 o 
   0   0   5       42.28       44.94      1.52 o 
   1   0   5      690.71      782.29     19.82 o 
   2   0   5        0.72        0.81      0.65 o 
   3   0   5      574.03      561.96     18.32 o 
   4   0   5        9.55       21.70      1.61 o 
   5   0   5       80.08       84.49      2.70 o 
   6   0   5       17.47       20.61      1.22 o 
   7   0   5      599.63      599.52     14.25 o 
   8   0   5       27.62       33.39      5.98 o 
   9   0   5       59.05       59.11      4.47 o 
  -8   1   5        9.36        8.49      5.45 o 
  -7   1   5       33.74       31.25      1.54 o 
  -6   1   5       74.90       80.84      3.80 o 
  -5   1   5      519.90      581.20     21.03 o 
  -4   1   5       69.95       91.39      2.98 o 
  -3   1   5     1113.36     1147.01     28.89 o 
  -2   1   5      247.78      247.23      5.37 o 
  -1   1   5      399.71      419.76     11.96 o 
   0   1   5      201.03      210.47      5.87 o 
   1   1   5        3.92        2.35      0.43 o 
   2   1   5      461.55      497.51     12.63 o 
   3   1   5     1339.98     1538.02     43.47 o 
   4   1   5      723.18      830.81     33.25 o 
   5   1   5       37.13       38.20      2.45 o 
   6   1   5     1763.82     1695.47     44.65 o 
   7   1   5      530.26      497.18     12.00 o 
   8   1   5      287.09      255.20      8.27 o 
   9   1   5        0.01       -0.13      1.29 o 
  -8   2   5        4.03        7.36      1.97 o 
  -7   2   5       20.80       21.73      1.46 o 
  -6   2   5        7.10        9.34      1.07 o 
  -5   2   5      183.19      195.38      5.88 o 
  -4   2   5       99.38      101.11      3.27 o 
  -3   2   5      154.21      191.30      5.43 o 
  -2   2   5     9781.74    10747.39    275.07 o 
  -1   2   5      363.73      368.09      8.58 o 
   0   2   5       85.66       69.43      1.61 o 
   1   2   5       52.15       61.95      1.69 o 
   2   2   5       81.93       87.65      2.26 o 
   3   2   5       72.82       76.80      2.23 o 
   4   2   5      208.29      208.81      7.20 o 
   5   2   5      309.70      311.66     18.32 o 
   6   2   5       61.50       57.79      1.88 o 
   7   2   5      654.82      652.17     15.65 o 
   8   2   5      496.74      483.99     11.72 o 
   9   2   5      973.76      972.75     34.73 o 
  10   2   5      170.80      163.14      9.33 o 
  -8   3   5       13.00        8.28      2.23 o 
  -7   3   5       41.43       43.63      2.27 o 
  -6   3   5        1.14        0.80      0.63 o 
  -5   3   5        1.92        1.70      0.70 o 
  -4   3   5      105.99      106.66      3.46 o 
  -3   3   5      401.85      442.00     11.32 o 
  -2   3   5     6633.56     7095.32    162.13 o 
  -1   3   5      854.66      821.83     21.82 o 
   0   3   5       85.22      100.37      2.19 o 
   1   3   5      100.19      110.34      2.36 o 
   2   3   5        0.33        0.03      0.46 o 
   3   3   5        5.72       11.08      0.82 o 
   4   3   5     2890.60     3000.66     84.64 o 
   5   3   5        6.59        4.56      0.70 o 
   6   3   5      163.08      168.14      4.38 o 
   7   3   5      767.23      798.03     18.62 o 
   8   3   5      134.83      136.33      3.37 o 
   9   3   5      100.73      112.06      5.52 o 
  10   3   5        4.23        1.79      1.77 o 
  -7   4   5        2.88        3.11      1.14 o 
  -6   4   5      170.62      148.21      4.49 o 
  -5   4   5       11.39       13.92      1.42 o 
  -4   4   5      107.76      117.03      7.75 o 
  -3   4   5       11.11       10.76      1.71 o 
  -2   4   5      332.09      373.24     15.45 o 
  -1   4   5       32.73       31.58      1.41 o 
   0   4   5      101.40      113.76      3.53 o 
   1   4   5      136.81      116.36      2.67 o 
   2   4   5       16.84       13.28      0.56 o 
   3   4   5       48.03       48.64      2.06 o 
   4   4   5      307.48      361.81     10.44 o 
   5   4   5     1172.52     1329.83     37.76 o 
   6   4   5        1.77        2.31      0.98 o 
   7   4   5     1741.42     1729.33     48.97 o 
   8   4   5     1400.01     1335.79     31.57 o 
   9   4   5     1128.61     1119.66     26.49 o 
  10   4   5      337.51      342.71     13.04 o 
  11   4   5      118.17       91.70      4.31 o 
  -6   5   5       34.36       40.94      2.22 o 
  -5   5   5        8.01        9.01      1.10 o 
  -4   5   5       14.14       20.13      2.36 o 
  -3   5   5     1067.33     1159.08     50.18 o 
  -2   5   5     2723.75     2947.41    139.69 o 
  -1   5   5     1741.77     1845.97     60.61 o 
   0   5   5     1301.47     1321.14     33.41 o 
   1   5   5        0.04        0.92      0.51 o 
   2   5   5      294.06      336.38      9.67 o 
   3   5   5      103.23       95.80      3.05 o 
   4   5   5      469.60      498.20     14.31 o 
   5   5   5      283.09      294.32      8.58 o 
   6   5   5       12.28       17.52      1.32 o 
   7   5   5       16.73       14.87      0.76 o 
   8   5   5      226.66      240.31      6.01 o 
   9   5   5      546.98      549.97     13.25 o 
  10   5   5      808.59      747.34     22.24 o 
  11   5   5      203.17      180.37     11.82 o 
  -5   6   5       26.87       28.24      4.02 o 
  -4   6   5       10.18       14.58      1.04 o 
  -3   6   5       48.34       59.80      1.87 o 
  -2   6   5      268.92      238.17      6.73 o 
  -1   6   5      321.16      311.71     13.09 o 
   0   6   5        0.25        0.43      0.71 o 
   1   6   5       10.14        8.16      0.76 o 
   2   6   5      420.36      404.98     10.43 o 
   3   6   5      178.71      172.40      5.17 o 
   4   6   5       14.46        8.42      0.65 o 
   5   6   5      249.89      272.91      7.21 o 
   6   6   5       81.08       82.22      3.36 o 
   7   6   5       60.80       79.54      1.97 o 
   8   6   5       34.04       39.40      1.32 o 
   9   6   5       68.24       60.56      1.85 o 
  10   6   5        7.51       12.12      1.31 o 
  11   6   5      176.16      176.83      7.14 o 
  12   6   5        0.20        0.13      1.71 o 
  -5   7   5       20.32       19.18      2.50 o 
  -4   7   5        2.11        1.47      0.74 o 
  -3   7   5       47.92       49.97      1.72 o 
  -2   7   5       81.53       74.39      2.33 o 
  -1   7   5        6.62        8.61      0.65 o 
   0   7   5       78.78       94.23      3.64 o 
   1   7   5      180.79      180.14      5.78 o 
   2   7   5      105.66      112.49      3.54 o 
   3   7   5     1887.08     1965.38     55.71 o 
   4   7   5       79.90       80.08      2.42 o 
   5   7   5      118.70       97.14      3.15 o 
   6   7   5       40.21       46.57      1.34 o 
   7   7   5      281.67      291.63      5.30 o 
   8   7   5        5.62        6.11      0.67 o 
   9   7   5       60.21       66.16      1.82 o 
  10   7   5      265.06      266.48      6.49 o 
  11   7   5       22.30       18.31      1.91 o 
  12   7   5      206.45      213.73      8.40 o 
  13   7   5       18.43       22.45      1.81 o 
  -5   8   5       81.64       89.06      5.91 o 
  -4   8   5        0.17        0.53      0.99 o 
  -3   8   5       59.49       71.49      3.37 o 
  -2   8   5      217.83      243.39      5.94 o 
  -1   8   5       37.78       39.33      1.26 o 
   0   8   5      244.54      229.56      4.44 o 
   1   8   5      327.89      306.43      6.90 o 
   2   8   5      284.75      258.53      5.13 o 
   3   8   5     1048.77      989.58     18.70 o 
   4   8   5      241.48      252.22      4.74 o 
   5   8   5       76.94       68.39      1.54 o 
   6   8   5       55.49       49.51      1.18 o 
   7   8   5      288.84      270.61      4.95 o 
   8   8   5      519.32      497.83      8.86 o 
   9   8   5        4.11        0.93      0.65 o 
  10   8   5      146.08      127.87      3.46 o 
  11   8   5        1.06       -0.19      1.01 o 
  12   8   5       48.54       44.53      2.16 o 
  13   8   5       38.33       29.85      2.15 o 
  14   8   5        2.80        2.10      1.58 o 
  -4   9   5      234.38      227.50     12.74 o 
  -3   9   5       16.66       11.50      1.18 o 
  -2   9   5      160.72      158.87      4.30 o 
  -1   9   5      207.25      208.51      4.76 o 
   0   9   5      331.72      345.05      6.93 o 
   1   9   5      488.00      493.88      9.23 o 
   2   9   5       71.12       74.86      1.54 o 
   3   9   5      945.27      897.21     14.10 o 
   4   9   5      155.06      133.24      2.35 o 
   5   9   5      370.61      355.05      6.12 o 
   6   9   5        9.33        9.15      0.55 o 
   7   9   5       47.40       51.01      1.31 o 
   8   9   5       17.99       21.82      0.93 o 
   9   9   5        4.29        3.20      0.62 o 
  10   9   5      151.11      151.05      4.47 o 
  11   9   5        1.43        0.41      0.90 o 
  12   9   5       14.84       16.94      1.34 o 
  13   9   5       83.84       87.27      3.27 o 
  14   9   5      157.50      173.78     10.64 o 
  -4  10   5       13.52       17.34      2.36 o 
  -3  10   5        0.02        2.92      1.29 o 
  -2  10   5       48.17       28.71      1.61 o 
  -1  10   5       80.88       68.45      2.34 o 
   0  10   5        1.18        1.77      0.70 o 
   1  10   5      134.91      136.50      3.01 o 
   2  10   5       32.38       37.80      1.07 o 
   3  10   5      221.16      210.05      3.66 o 
   4  10   5      426.99      410.19      6.86 o 
   5  10   5      280.70      286.04      5.02 o 
   6  10   5        9.54        8.19      0.59 o 
   7  10   5      165.05      167.48      3.36 o 
   8  10   5     1175.43     1129.83     21.93 o 
   9  10   5      147.75      136.86      3.28 o 
  10  10   5      203.33      178.28      4.50 o 
  11  10   5       80.13       90.07      2.97 o 
  12  10   5        4.18        8.36      1.11 o 
  13  10   5        1.07        0.22      0.73 o 
  14  10   5       36.46       39.54      3.55 o 
  -4  11   5      130.80      115.33      6.57 o 
  -3  11   5       72.45       78.83      3.71 o 
  -2  11   5       16.04       11.15      1.42 o 
  -1  11   5       94.84      110.63      3.25 o 
   0  11   5        0.04       -0.57      0.81 o 
   1  11   5       19.06       27.55      1.21 o 
   2  11   5      231.35      227.51      5.45 o 
   3  11   5      102.05      101.40      2.36 o 
   4  11   5        5.54        7.88      0.60 o 
   5  11   5       11.14        9.59      0.78 o 
   6  11   5       13.36       14.51      0.78 o 
   7  11   5       58.25       56.35      1.63 o 
   8  11   5      530.89      549.84     13.53 o 
   9  11   5      369.63      349.36      7.09 o 
  10  11   5      268.11      266.47      6.42 o 
  11  11   5      169.06      188.76      4.36 o 
  12  11   5       50.31       49.10      1.98 o 
  13  11   5       17.03       21.37      2.16 o 
  14  11   5       77.22       59.12      2.80 o 
  -3  12   5        4.85        9.18      3.61 o 
  -2  12   5        3.36        3.36      0.87 o 
  -1  12   5      152.46      148.79      6.76 o 
   0  12   5       62.35       64.62      1.98 o 
   1  12   5       25.34       23.82      1.15 o 
   2  12   5        0.87        1.84      0.76 o 
   3  12   5       13.28       16.26      1.02 o 
   4  12   5      264.37      266.38      4.98 o 
   5  12   5     1049.03     1043.84     23.82 o 
   6  12   5      510.22      522.79     11.01 o 
   7  12   5        7.14        6.07      0.75 o 
   8  12   5       17.77       16.69      1.51 o 
   9  12   5       19.83       20.76      0.91 o 
  10  12   5      107.97      107.11      2.71 o 
  11  12   5        2.94        2.20      0.66 o 
  12  12   5       34.67       35.87      2.73 o 
  13  12   5       16.18       14.10      1.12 o 
  -2  13   5       44.80       38.49      3.02 o 
  -1  13   5      117.62      131.88      4.24 o 
   0  13   5       40.36       43.88      1.69 o 
   1  13   5        5.11        6.50      0.78 o 
   2  13   5       26.71       35.41      1.43 o 
   3  13   5       16.26       16.61      0.98 o 
   4  13   5      121.57      129.62      3.30 o 
   5  13   5        1.15        0.50      0.57 o 
   6  13   5      101.99       98.98      2.50 o 
   7  13   5        6.77        9.52      0.76 o 
   8  13   5        2.65        4.28      0.67 o 
   9  13   5        5.27        6.90      0.88 o 
  10  13   5        7.80        9.27      0.74 o 
  11  13   5        0.36        0.08      0.56 o 
  12  13   5       19.95       18.41      1.06 o 
  13  13   5       20.77       13.93      1.18 o 
   0  14   5      137.43      157.77      4.95 o 
   1  14   5        0.01       -0.37      0.58 o 
   2  14   5        7.75        4.60      0.63 o 
   3  14   5       16.01       23.31      0.93 o 
   4  14   5       36.15       41.93      1.46 o 
   5  14   5      571.47      564.76     14.50 o 
   6  14   5       14.26       16.88      1.31 o 
   7  14   5      227.79      230.11      5.04 o 
   8  14   5      208.49      209.05      4.58 o 
   9  14   5        1.81        1.66      0.72 o 
  10  14   5       73.46       83.13      2.54 o 
  11  14   5        0.76       -0.16      0.62 o 
  12  14   5       15.83       15.20      1.25 o 
   2  15   5       51.02       49.53      1.86 o 
   3  15   5        0.39        0.85      0.60 o 
   4  15   5       11.75        7.72      0.87 o 
   5  15   5       27.21       29.69      1.30 o 
   6  15   5        2.44        6.93      0.78 o 
   7  15   5       15.37       12.90      0.86 o 
   8  15   5       12.90       13.95      0.85 o 
   9  15   5        2.28        3.55      0.78 o 
  10  15   5        0.44        1.13      0.59 o 
   7  16   5       27.02       16.68      1.84 o 
 -10 -11   6        1.62        1.69      0.73 o 
  -9 -11   6       67.81       54.97      1.74 o 
  -8 -11   6       30.08       34.44      1.32 o 
  -7 -11   6        2.33        1.70      0.52 o 
  -6 -11   6       14.31       16.74      0.76 o 
  -5 -11   6       55.87       54.17      1.88 o 
  -4 -11   6        0.69       -0.41      0.53 o 
  -3 -11   6       11.61       12.22      0.87 o 
  -2 -11   6        5.91       10.74      1.07 o 
 -12 -10   6       30.55       27.26      1.70 o 
 -11 -10   6       23.22       25.41      1.14 o 
 -10 -10   6       13.65       12.10      0.90 o 
  -9 -10   6        6.78        9.30      0.85 o 
  -8 -10   6       84.84       86.25      2.58 o 
  -7 -10   6        2.73        2.16      0.56 o 
  -6 -10   6       24.57       19.18      0.84 o 
  -5 -10   6      114.40      110.93      2.58 o 
  -4 -10   6        0.21        0.59      0.60 o 
  -3 -10   6        0.61        1.65      0.59 o 
  -2 -10   6       71.97       81.82      2.17 o 
  -1 -10   6       56.18       57.26      1.81 o 
   0 -10   6       62.49       69.79      3.03 o 
 -12  -9   6        5.10        3.92      0.66 o 
 -11  -9   6        6.08        6.01      0.59 o 
 -10  -9   6       46.90       44.96      1.37 o 
  -9  -9   6      133.58      130.52      2.96 o 
  -8  -9   6       67.15       64.27      1.94 o 
  -7  -9   6       10.55       12.92      0.79 o 
  -6  -9   6       85.59       76.05      2.01 o 
  -5  -9   6      168.28      158.11      3.87 o 
  -4  -9   6       99.96      102.89      2.72 o 
  -3  -9   6       77.24       79.36      2.05 o 
  -2  -9   6       16.75       13.20      0.80 o 
  -1  -9   6        2.35        2.60      0.67 o 
   0  -9   6       60.85       56.55      1.95 o 
   1  -9   6       13.83       13.63      0.88 o 
   2  -9   6       29.74       23.87      1.23 o 
 -13  -8   6       18.31       21.24      1.25 o 
 -12  -8   6       51.59       54.11      2.17 o 
 -11  -8   6      113.79      126.02      3.62 o 
 -10  -8   6      142.21      143.54      3.58 o 
  -9  -8   6       86.01       93.31      2.57 o 
  -8  -8   6        0.02       -0.11      0.71 o 
  -7  -8   6       39.08       41.78      1.48 o 
  -6  -8   6       15.74        9.96      0.74 o 
  -5  -8   6      395.66      392.20      8.20 o 
  -4  -8   6      736.29      731.08     14.49 o 
  -3  -8   6      248.82      257.18      5.48 o 
  -2  -8   6        0.64        0.59      0.65 o 
  -1  -8   6       11.21       13.13      0.77 o 
   0  -8   6       97.16      108.73      2.85 o 
   1  -8   6       92.81      106.79      3.20 o 
   2  -8   6       44.26       41.65      1.64 o 
   3  -8   6       66.34       65.89      2.34 o 
   4  -8   6       43.15       44.40      3.15 o 
 -13  -7   6       20.15       17.79      1.34 o 
 -12  -7   6        0.09       -0.22      0.83 o 
 -11  -7   6       93.28      103.95      3.15 o 
 -10  -7   6        0.23        0.96      0.74 o 
  -9  -7   6       75.29       79.89      2.36 o 
  -8  -7   6       51.00       49.91      1.80 o 
  -7  -7   6      252.06      254.60      5.45 o 
  -6  -7   6       17.18       15.74      0.90 o 
  -5  -7   6       38.83       28.45      1.27 o 
  -4  -7   6      356.71      339.39      7.98 o 
  -3  -7   6        2.49        2.87      0.64 o 
  -2  -7   6      100.87       91.11      2.53 o 
  -1  -7   6       15.45       17.59      0.88 o 
   0  -7   6      228.82      227.70      5.73 o 
   1  -7   6      283.24      310.40      7.24 o 
   2  -7   6       42.41       34.91      1.64 o 
   3  -7   6       15.27       11.54      1.08 o 
   4  -7   6       20.74       20.03      1.97 o 
   5  -7   6        8.80        5.25      1.58 o 
 -13  -6   6       71.58       67.13      5.58 o 
 -12  -6   6      106.56      108.45      3.71 o 
 -11  -6   6       77.21       77.25      2.71 o 
 -10  -6   6      950.14      956.38     23.42 o 
  -9  -6   6        8.42        8.90      0.93 o 
  -8  -6   6       39.51       33.37      1.35 o 
  -7  -6   6      129.88      119.31      2.70 o 
  -6  -6   6      145.15      143.12      3.16 o 
  -5  -6   6        5.71        9.25      0.65 o 
  -4  -6   6       87.65       80.97      1.51 o 
  -3  -6   6        1.63        1.34      0.45 o 
  -2  -6   6       29.47       24.35      0.80 o 
  -1  -6   6        2.57        0.97      0.55 o 
   0  -6   6      567.30      582.30     11.06 o 
   1  -6   6      832.84      795.29     19.53 o 
   2  -6   6        6.82        5.98      0.86 o 
   3  -6   6        5.10        3.99      0.88 o 
   4  -6   6       94.17       97.35      4.90 o 
   5  -6   6       26.53       20.67      2.89 o 
 -13  -5   6        2.50        1.84      1.44 o 
 -12  -5   6       10.32       15.11      2.10 o 
 -11  -5   6      677.94      686.84     19.14 o 
 -10  -5   6       82.22       98.64      3.43 o 
  -9  -5   6       83.60       92.23      2.61 o 
  -8  -5   6        7.91        6.70      0.72 o 
  -7  -5   6      151.15      138.82      2.70 o 
  -6  -5   6      315.00      309.06      5.27 o 
  -5  -5   6       55.84       55.92      1.45 o 
  -4  -5   6       86.97       84.18      1.62 o 
  -3  -5   6      535.87      501.11      8.18 o 
  -2  -5   6      129.18      131.41      2.28 o 
  -1  -5   6      117.92      107.26      2.16 o 
   0  -5   6      136.59      130.70      2.46 o 
   1  -5   6      416.52      452.37      8.46 o 
   2  -5   6       10.26       11.44      0.86 o 
   3  -5   6      177.63      185.36      5.92 o 
   4  -5   6      236.65      217.14     11.21 o 
   5  -5   6        0.35        1.18      1.21 o 
   6  -5   6       16.67       18.71      1.49 o 
   7  -5   6        2.62       -0.26      0.92 o 
 -12  -4   6      210.20      205.30     11.03 o 
 -11  -4   6      171.27      161.06      6.36 o 
 -10  -4   6       24.58       24.87      1.33 o 
  -9  -4   6      183.79      193.93      5.06 o 
  -8  -4   6      186.66      183.27      4.76 o 
  -7  -4   6      247.38      243.45      5.16 o 
  -6  -4   6      374.16      356.21      7.24 o 
  -5  -4   6        0.17       -0.39      0.41 o 
  -4  -4   6        9.48        8.83      0.47 o 
  -3  -4   6       67.71       73.88      1.51 o 
  -2  -4   6        5.85        6.74      0.50 o 
  -1  -4   6       12.48       13.73      0.58 o 
   0  -4   6      771.08      728.10     13.42 o 
   1  -4   6      483.19      432.12      8.11 o 
   2  -4   6       12.18       10.94      0.78 o 
   3  -4   6       27.42       23.92      1.30 o 
   4  -4   6      114.57       88.95      2.89 o 
   5  -4   6        0.52        1.01      1.44 o 
   6  -4   6      179.16      176.80      6.87 o 
 -11  -3   6      130.37      128.38      6.30 o 
 -10  -3   6       33.55       34.93      1.87 o 
  -9  -3   6       25.22       24.97      1.27 o 
  -8  -3   6       83.02       73.45      2.31 o 
  -7  -3   6        3.20        4.36      0.63 o 
  -6  -3   6      121.05      122.58      2.78 o 
  -5  -3   6     1680.15     1545.11     28.96 o 
  -4  -3   6     1683.75     1635.33     42.48 o 
  -3  -3   6       31.65       40.51      1.75 o 
  -2  -3   6      148.69      151.58      4.68 o 
  -1  -3   6       73.71       88.02      2.59 o 
   0  -3   6       26.11       36.32      1.10 o 
   1  -3   6       83.13       66.32      1.50 o 
   2  -3   6       47.74       30.98      1.15 o 
   3  -3   6       37.78       20.65      1.14 o 
   4  -3   6      102.04       89.95      2.69 o 
   5  -3   6      109.09      115.53      4.02 o 
   6  -3   6       50.60       50.73      3.81 o 
   7  -3   6        0.16        1.63      1.20 o 
 -10  -2   6       27.30       29.42      3.09 o 
  -9  -2   6      428.70      394.98     10.96 o 
  -8  -2   6       26.89       25.28      1.42 o 
  -7  -2   6      761.34      770.24     16.96 o 
  -6  -2   6        0.73        1.41      0.57 o 
  -5  -2   6       13.25        9.67      0.77 o 
  -4  -2   6      122.95      126.72      4.00 o 
  -3  -2   6       46.91       56.68      1.84 o 
  -2  -2   6     1356.94     1381.93     32.06 o 
  -1  -2   6      508.38      517.27     12.15 o 
   0  -2   6       63.17       64.29      2.29 o 
   1  -2   6      102.19      123.68      3.87 o 
   2  -2   6      206.23      243.45      4.66 o 
   3  -2   6      132.12      118.55      2.65 o 
   4  -2   6      165.77      129.73      2.90 o 
   5  -2   6        1.87        5.32      1.03 o 
   6  -2   6      576.50      542.83     15.85 o 
   7  -2   6        0.37       -0.45      1.34 o 
   8  -2   6        7.38        7.88      2.10 o 
 -10  -1   6      144.64      146.33      8.01 o 
  -9  -1   6      259.29      257.45      8.41 o 
  -8  -1   6       74.44       81.49      2.84 o 
  -7  -1   6       24.39       25.08      1.19 o 
  -6  -1   6     1687.42     1665.77     40.42 o 
  -5  -1   6       95.59      117.09      4.39 o 
  -4  -1   6      328.34      347.89     10.21 o 
  -3  -1   6       80.30       80.75      2.74 o 
  -2  -1   6     1227.11     1210.41     28.05 o 
  -1  -1   6      417.36      423.32      9.98 o 
   0  -1   6      252.20      305.60      7.94 o 
   1  -1   6      165.88      201.72      5.35 o 
   2  -1   6        0.16        0.97      0.66 o 
   3  -1   6      470.65      435.15      8.29 o 
   4  -1   6      118.89      137.20      3.29 o 
   5  -1   6      583.63      611.35     13.09 o 
   6  -1   6        1.12        1.98      0.85 o 
   7  -1   6      128.61      121.44      5.20 o 
   8  -1   6       58.28       48.05      2.83 o 
  -9   0   6      597.73      567.31     33.30 o 
  -8   0   6        9.67       10.11      1.24 o 
  -7   0   6      320.09      311.76      7.91 o 
  -6   0   6       34.69       35.58      1.46 o 
  -5   0   6     1671.43     1670.47     67.32 o 
  -4   0   6      421.80      450.92     14.48 o 
  -3   0   6     1611.18     1759.51     44.89 o 
  -2   0   6     1193.94     1340.62     34.15 o 
  -1   0   6      197.06      206.20      4.96 o 
   0   0   6       33.43       35.13      1.36 o 
   1   0   6        6.37        6.99      0.69 o 
   2   0   6      200.55      228.71      6.02 o 
   3   0   6      702.85      805.32     22.69 o 
   4   0   6       51.17       42.38      1.35 o 
   5   0   6       40.88       37.29      1.37 o 
   6   0   6     1007.42      998.53     23.33 o 
   7   0   6      954.74      961.32     22.43 o 
   8   0   6       50.95       56.65      3.10 o 
   9   0   6      149.97      169.57      9.46 o 
  -8   1   6       11.64       10.50      1.46 o 
  -7   1   6       10.15        9.08      0.77 o 
  -6   1   6      165.41      154.53      5.12 o 
  -5   1   6        2.11        1.91      0.74 o 
  -4   1   6       46.10       46.77      2.20 o 
  -3   1   6      655.24      715.61     16.56 o 
  -2   1   6     2173.38     2177.40     61.27 o 
  -1   1   6      158.59      174.07      5.19 o 
   0   1   6      114.51       87.87      2.29 o 
   1   1   6        0.01        0.16      0.46 o 
   2   1   6     1047.67     1086.31     30.75 o 
   3   1   6      127.36      150.45      4.59 o 
   4   1   6      112.49      111.05      5.06 o 
   5   1   6      372.77      363.48      9.15 o 
   6   1   6      193.22      212.03      4.86 o 
   7   1   6       16.93       10.81      1.14 o 
   8   1   6        0.32        1.14      1.42 o 
   9   1   6       60.08       53.99      4.33 o 
  -8   2   6        0.14        0.00      1.71 o 
  -7   2   6        0.50        1.68      0.70 o 
  -6   2   6      215.30      185.58      4.47 o 
  -5   2   6       23.97       26.07      1.47 o 
  -4   2   6      676.06      665.59     22.69 o 
  -3   2   6     1453.07     1580.14     44.58 o 
  -2   2   6     2787.97     3014.60     76.80 o 
  -1   2   6       20.59       14.09      0.68 o 
   0   2   6      116.02      126.25      3.43 o 
   1   2   6        4.51        5.58      0.58 o 
   2   2   6       12.89       13.23      0.77 o 
   3   2   6       40.82       42.03      1.47 o 
   4   2   6       41.86       44.00      2.10 o 
   5   2   6      179.58      179.11      4.57 o 
   6   2   6      351.23      342.36      8.41 o 
   7   2   6      316.36      309.40      7.67 o 
   8   2   6       65.97       62.96      3.39 o 
   9   2   6      673.74      700.44     25.21 o 
  10   2   6       57.29       53.72      4.07 o 
  -7   3   6      112.78      107.04      3.53 o 
  -6   3   6       15.20       14.80      0.91 o 
  -5   3   6      160.35      143.63      4.31 o 
  -4   3   6       63.93       62.70      2.34 o 
  -3   3   6     3573.38     3885.47    108.64 o 
  -2   3   6       42.68       48.13      1.53 o 
  -1   3   6      613.24      674.31     15.53 o 
   0   3   6      236.51      262.76      5.35 o 
   1   3   6      103.10       89.37      2.32 o 
   2   3   6     2933.50     3074.38     79.36 o 
   3   3   6       77.08       79.78      2.12 o 
   4   3   6       14.05        8.30      0.89 o 
   5   3   6      608.32      619.22     17.72 o 
   6   3   6      623.86      662.41     13.35 o 
   7   3   6       72.86       84.91      2.34 o 
   8   3   6      785.97      780.30     18.60 o 
   9   3   6        8.70       14.15      1.44 o 
  10   3   6        3.04        4.33      2.10 o 
  -7   4   6      337.26      282.34      9.63 o 
  -6   4   6      163.76      158.34      4.32 o 
  -5   4   6        7.70        5.46      0.66 o 
  -4   4   6      658.40      643.73     14.37 o 
  -3   4   6      646.64      659.75     16.81 o 
  -2   4   6     3776.50     4090.19     93.72 o 
  -1   4   6        0.14        0.46      0.54 o 
   0   4   6       96.11       88.12      2.16 o 
   1   4   6       17.25       17.46      0.68 o 
   2   4   6     1392.10     1366.52     28.81 o 
   3   4   6     1135.92     1173.16     29.64 o 
   4   4   6      511.93      573.72     14.67 o 
   5   4   6      984.60      979.18     29.10 o 
   6   4   6       49.37       46.57      1.56 o 
   7   4   6       69.26       75.82      2.11 o 
   8   4   6      297.28      299.02      6.73 o 
   9   4   6      352.15      333.82     10.18 o 
  10   4   6      113.06      136.97      5.85 o 
  11   4   6        2.82       -0.26      1.71 o 
  -6   5   6      140.14      128.08      4.05 o 
  -5   5   6      384.26      357.71      8.16 o 
  -4   5   6        2.89        1.71      0.60 o 
  -3   5   6     1334.99     1290.06     52.33 o 
  -2   5   6      162.05      177.05      7.70 o 
  -1   5   6      468.67      465.92     15.56 o 
   0   5   6        5.99        3.11      0.65 o 
   1   5   6     3283.62     3196.86     67.61 o 
   2   5   6      142.21      151.08      3.41 o 
   3   5   6        0.00        0.40      0.48 o 
   4   5   6       16.90       14.59      0.84 o 
   5   5   6        4.38        6.30      0.71 o 
   6   5   6       34.05       29.46      1.03 o 
   7   5   6        3.63        5.47      0.65 o 
   8   5   6      209.64      205.26      4.76 o 
   9   5   6       40.06       34.75      1.50 o 
  10   5   6      373.74      370.03     11.76 o 
  11   5   6       19.83       22.93      1.95 o 
  -6   6   6      702.17      690.78     34.02 o 
  -5   6   6       13.51        9.76      0.92 o 
  -4   6   6       53.92       50.91      2.34 o 
  -3   6   6      173.14      182.40      4.14 o 
  -2   6   6      156.04      141.12      3.51 o 
  -1   6   6       64.60       63.59      3.29 o 
   0   6   6       12.50       18.91      1.05 o 
   1   6   6       40.04       38.96      1.64 o 
   2   6   6      427.31      399.33      8.62 o 
   3   6   6       36.66       35.19      1.52 o 
   4   6   6      872.99      967.65     30.99 o 
   5   6   6      249.45      266.95      7.04 o 
   6   6   6      186.57      227.35      4.26 o 
   7   6   6       34.27       36.13      1.17 o 
   8   6   6       29.01       30.39      1.22 o 
   9   6   6       42.64       38.45      1.65 o 
  10   6   6       17.84       13.91      1.41 o 
  11   6   6      256.10      230.91      7.66 o 
  12   6   6       16.61       15.50      2.50 o 
  -5   7   6      524.45      415.29     15.21 o 
  -4   7   6      413.66      449.22     13.95 o 
  -3   7   6       33.07       36.19      1.63 o 
  -2   7   6      150.34      140.04      3.61 o 
  -1   7   6       10.17        9.84      0.69 o 
   0   7   6        8.72       11.17      0.72 o 
   1   7   6       29.17       37.40      1.89 o 
   2   7   6      266.30      286.75      8.42 o 
   3   7   6      366.90      363.94     11.53 o 
   4   7   6      131.78      130.77      3.56 o 
   5   7   6       40.89       42.16      1.19 o 
   6   7   6        1.45        1.08      0.43 o 
   7   7   6      491.13      499.89      9.52 o 
   8   7   6       55.01       60.20      1.61 o 
   9   7   6       92.36       91.04      2.50 o 
  10   7   6      295.47      268.56      8.83 o 
  11   7   6        2.00        0.76      0.90 o 
  12   7   6      181.65      198.41      9.06 o 
  13   7   6        8.96        7.62      1.71 o 
  -5   8   6        1.90        0.99      1.20 o 
  -4   8   6       18.09       19.11      1.81 o 
  -3   8   6      254.97      240.28      6.48 o 
  -2   8   6      239.34      208.39      5.19 o 
  -1   8   6       88.07       88.01      2.29 o 
   0   8   6       34.43       34.29      1.14 o 
   1   8   6      220.69      216.89      3.98 o 
   2   8   6      131.34      138.27      2.85 o 
   3   8   6       32.53       33.68      0.96 o 
   4   8   6       96.07       89.98      1.80 o 
   5   8   6        5.45        5.27      0.49 o 
   6   8   6      278.72      275.95      4.81 o 
   7   8   6      143.71      140.31      2.76 o 
   8   8   6       76.43       89.26      2.23 o 
   9   8   6        3.21        2.23      0.62 o 
  10   8   6      245.31      259.19      7.56 o 
  11   8   6        7.00        8.31      0.99 o 
  12   8   6       35.16       36.78      1.96 o 
  13   8   6       28.28       27.71      2.10 o 
  -4   9   6        1.94       -0.06      1.64 o 
  -3   9   6        5.69        3.76      1.02 o 
  -2   9   6        9.07        9.20      0.88 o 
  -1   9   6      190.70      185.05      4.67 o 
   0   9   6      145.51      141.96      2.90 o 
   1   9   6      453.21      452.60      8.00 o 
   2   9   6       13.85       16.69      0.70 o 
   3   9   6       75.50       82.35      1.91 o 
   4   9   6       18.69       14.87      0.60 o 
   5   9   6      272.10      257.66      4.71 o 
   6   9   6       71.23       69.47      2.08 o 
   7   9   6       27.28       24.15      0.81 o 
   8   9   6      683.20      629.21     11.10 o 
   9   9   6      326.77      306.45      7.36 o 
  10   9   6      423.97      406.64      9.62 o 
  11   9   6        4.41        8.65      0.92 o 
  12   9   6        8.12        6.45      0.93 o 
  13   9   6       94.53       99.81      4.54 o 
  -4  10   6       18.00       25.40      7.36 o 
  -3  10   6       58.30       73.43      3.34 o 
  -2  10   6       92.36       82.41      3.00 o 
  -1  10   6       20.77       25.86      1.34 o 
   0  10   6       49.14       44.61      1.68 o 
   1  10   6      178.39      184.21      3.49 o 
   2  10   6        0.04       -0.33      0.50 o 
   3  10   6       51.19       52.27      1.34 o 
   4  10   6        3.04        5.26      0.55 o 
   5  10   6       16.31       15.66      0.68 o 
   6  10   6       33.69       34.52      1.15 o 
   7  10   6      347.17      345.88      6.65 o 
   8  10   6      601.20      601.65     11.18 o 
   9  10   6      558.97      554.20     11.00 o 
  10  10   6       69.27       67.05      2.71 o 
  11  10   6       46.91       59.18      2.64 o 
  12  10   6       58.72       59.26      2.19 o 
  13  10   6        3.60        4.61      0.76 o 
  14  10   6      111.37      141.73      8.80 o 
  -4  11   6        4.99        5.39      1.31 o 
  -3  11   6        0.87        3.22      1.20 o 
  -2  11   6       20.11       16.89      1.09 o 
  -1  11   6       56.18       57.13      2.09 o 
   0  11   6       59.99       52.90      1.79 o 
   1  11   6      171.46      158.37      3.95 o 
   2  11   6      248.57      250.51      5.41 o 
   3  11   6      115.52      109.03      2.35 o 
   4  11   6      110.49      112.97      2.72 o 
   5  11   6      178.57      180.04      3.94 o 
   6  11   6        9.46       11.76      0.81 o 
   7  11   6      274.04      272.32      6.02 o 
   8  11   6      164.22      171.26      4.00 o 
   9  11   6       74.53       67.89      1.85 o 
  10  11   6      260.14      240.98      5.01 o 
  11  11   6       58.68       59.16      2.24 o 
  12  11   6       43.65       38.03      1.70 o 
  13  11   6       79.74       87.31      3.00 o 
  -3  12   6      104.26      109.89      6.04 o 
  -2  12   6       72.71       74.46      3.48 o 
  -1  12   6        0.64        1.00      0.78 o 
   0  12   6        7.08        4.04      0.77 o 
   1  12   6        0.48        1.64      0.74 o 
   2  12   6       35.84       30.49      1.27 o 
   3  12   6        0.05       -0.64      0.65 o 
   4  12   6        0.06        0.19      0.61 o 
   5  12   6      198.13      200.12      4.18 o 
   6  12   6      245.90      252.22      5.56 o 
   7  12   6      466.52      459.68     10.45 o 
   8  12   6       28.21       28.40      1.16 o 
   9  12   6       67.39       72.16      2.04 o 
  10  12   6       37.18       30.72      1.93 o 
  11  12   6       62.70       76.31      2.60 o 
  12  12   6       40.59       44.16      1.75 o 
  13  12   6        2.06        2.42      0.72 o 
  -2  13   6       15.12        9.27      1.07 o 
  -1  13   6        1.82        0.83      0.97 o 
   0  13   6       54.12       50.83      1.78 o 
   1  13   6        2.11        1.72      0.67 o 
   2  13   6       28.54       36.45      1.44 o 
   3  13   6       51.83       45.88      1.49 o 
   4  13   6      131.89      124.67      3.20 o 
   5  13   6      183.21      206.06      4.61 o 
   6  13   6       73.76       78.05      2.97 o 
   7  13   6       47.12       45.53      1.92 o 
   8  13   6        1.97        2.48      0.69 o 
   9  13   6       98.68      104.75      2.60 o 
  10  13   6       58.97       59.54      1.92 o 
  11  13   6        0.98        1.31      0.63 o 
  12  13   6       29.10       31.97      1.41 o 
  13  13   6       23.85       22.33      2.10 o 
   0  14   6      139.81      159.76      5.03 o 
   1  14   6       31.01       31.77      1.47 o 
   2  14   6      141.80      151.94      3.37 o 
   3  14   6       15.06       16.62      0.84 o 
   4  14   6        3.90        3.96      0.65 o 
   5  14   6       24.97       28.44      1.32 o 
   6  14   6       28.09       29.16      1.60 o 
   7  14   6       13.35       15.66      0.81 o 
   8  14   6        0.41        0.55      0.56 o 
   9  14   6      166.78      159.97      5.55 o 
  10  14   6       50.55       53.38      1.84 o 
  11  14   6       16.47       14.98      1.01 o 
  12  14   6       10.76       11.80      2.56 o 
   2  15   6       23.75       23.38      2.30 o 
   3  15   6        0.04        0.01      0.47 o 
   4  15   6       22.54       21.99      1.03 o 
   5  15   6      161.89      170.67      4.64 o 
   6  15   6       17.55       17.24      0.94 o 
   7  15   6       25.32       26.85      1.25 o 
   8  15   6        0.90        1.79      0.51 o 
   9  15   6       21.09       23.82      1.56 o 
  10  15   6       41.24       52.37      1.74 o 
   7  16   6        1.03        1.27      0.82 o 
  -8 -11   7       23.84       27.73      1.57 o 
  -7 -11   7       28.39       26.73      3.28 o 
  -6 -11   7        3.27        2.87      0.79 o 
  -5 -11   7        7.37        3.03      0.75 o 
 -10 -10   7       26.76       22.89      1.90 o 
  -9 -10   7        1.45        2.06      0.63 o 
  -8 -10   7      173.72      174.27      4.59 o 
  -7 -10   7       70.48       78.22      2.73 o 
  -6 -10   7      119.24      125.80      3.40 o 
  -5 -10   7        6.81        6.84      0.64 o 
  -4 -10   7        3.05        1.55      0.55 o 
  -3 -10   7       12.11       10.45      1.12 o 
  -2 -10   7       85.42       92.85      2.94 o 
  -1 -10   7       65.71       72.34      2.50 o 
 -12  -9   7        5.91        3.77      0.92 o 
 -11  -9   7        1.01        0.06      0.51 o 
 -10  -9   7       17.22       20.90      0.82 o 
  -9  -9   7        4.36        6.08      0.68 o 
  -8  -9   7       12.99       11.41      1.02 o 
  -7  -9   7        1.13        0.56      0.61 o 
  -6  -9   7        1.94        1.34      0.64 o 
  -5  -9   7      111.95      114.80      2.90 o 
  -4  -9   7       16.63       12.95      0.84 o 
  -3  -9   7        8.27       11.88      0.74 o 
  -2  -9   7       15.19       17.74      0.89 o 
  -1  -9   7      137.68      166.39      4.49 o 
   0  -9   7       23.02       25.99      1.16 o 
   1  -9   7        1.26        1.10      0.57 o 
 -12  -8   7        3.68        4.99      0.77 o 
 -11  -8   7        0.89        0.08      0.50 o 
 -10  -8   7       49.91       57.28      1.59 o 
  -9  -8   7       16.81       16.94      0.87 o 
  -8  -8   7       57.37       58.25      1.64 o 
  -7  -8   7        2.93        4.40      0.68 o 
  -6  -8   7        6.17        4.50      0.68 o 
  -5  -8   7       88.05       99.16      2.43 o 
  -4  -8   7      283.20      292.89      6.60 o 
  -3  -8   7      151.50      160.73      3.59 o 
  -2  -8   7       46.99       47.55      1.49 o 
  -1  -8   7       42.98       41.84      1.38 o 
   0  -8   7        9.90       12.26      0.98 o 
   1  -8   7        4.82        5.63      0.77 o 
   2  -8   7       32.60       30.65      1.50 o 
   3  -8   7        0.03       -1.27      1.38 o 
 -13  -7   7       35.02       37.08      1.58 o 
 -12  -7   7       30.41       31.26      1.61 o 
 -11  -7   7       59.37       56.96      1.92 o 
 -10  -7   7      234.50      222.64      5.25 o 
  -9  -7   7      130.62      134.66      3.42 o 
  -8  -7   7       14.40       14.32      0.97 o 
  -7  -7   7      253.31      258.55      5.52 o 
  -6  -7   7      130.48      122.79      2.91 o 
  -5  -7   7      284.90      274.20      5.81 o 
  -4  -7   7      345.47      340.06      6.15 o 
  -3  -7   7       82.97       93.20      2.34 o 
  -2  -7   7        3.02        4.63      0.73 o 
  -1  -7   7       51.06       48.61      1.47 o 
   0  -7   7       13.73       13.02      0.86 o 
   1  -7   7       57.27       54.01      1.63 o 
   2  -7   7      134.45      135.23      3.43 o 
   3  -7   7       98.72      103.06      5.95 o 
   4  -7   7        5.49        8.63      1.31 o 
 -13  -6   7       47.79       39.72      2.23 o 
 -12  -6   7       13.42       10.00      1.11 o 
 -11  -6   7       43.79       49.60      1.88 o 
 -10  -6   7       45.68       57.85      2.13 o 
  -9  -6   7       18.01       21.95      1.35 o 
  -8  -6   7       11.09       11.40      0.78 o 
  -7  -6   7       14.49       12.58      0.83 o 
  -6  -6   7        3.11        3.77      0.66 o 
  -5  -6   7        4.62        4.43      0.60 o 
  -4  -6   7      144.69      137.70      2.85 o 
  -3  -6   7     1403.72     1288.09     32.23 o 
  -2  -6   7        4.84        7.32      0.65 o 
  -1  -6   7      305.03      290.08      6.13 o 
   0  -6   7      733.88      741.35     15.32 o 
   1  -6   7      245.64      270.45      6.39 o 
   2  -6   7      109.98      114.45      3.01 o 
   3  -6   7       82.18       68.43      2.28 o 
   4  -6   7        1.93        3.68      1.02 o 
   5  -6   7       14.41       15.34      1.21 o 
 -13  -5   7       13.31       20.49      1.97 o 
 -12  -5   7        0.02       -0.12      0.83 o 
 -11  -5   7      522.37      535.56     15.06 o 
 -10  -5   7      428.38      442.35     11.14 o 
  -9  -5   7        1.64       -0.15      0.85 o 
  -8  -5   7      120.40      112.30      3.65 o 
  -7  -5   7      243.43      213.34      4.39 o 
  -6  -5   7       77.96       73.02      1.68 o 
  -5  -5   7      747.23      709.82     12.23 o 
  -4  -5   7       45.46       39.29      1.08 o 
  -3  -5   7      141.10      129.15      2.50 o 
  -2  -5   7        3.74        2.54      0.51 o 
  -1  -5   7       56.08       52.39      1.28 o 
   0  -5   7       62.08       53.30      1.54 o 
   1  -5   7      714.99      722.70     16.26 o 
   2  -5   7       32.96       31.30      1.34 o 
   3  -5   7       27.73       31.82      1.35 o 
   4  -5   7        2.88        2.12      0.83 o 
   5  -5   7       51.57       48.06      2.10 o 
   6  -5   7       43.04       23.54      5.78 o 
 -13  -4   7       36.50       29.82      2.63 o 
 -11  -4   7       62.92       67.53      2.59 o 
 -10  -4   7       90.37      108.06      3.27 o 
  -9  -4   7      284.25      288.74      7.49 o 
  -8  -4   7       67.40       57.00      1.67 o 
  -7  -4   7        4.76        3.86      0.58 o 
  -6  -4   7      132.71      130.95      2.47 o 
  -5  -4   7       14.09       14.01      0.79 o 
  -4  -4   7       73.63       75.65      1.55 o 
  -3  -4   7      105.76       94.05      1.84 o 
  -2  -4   7      253.70      244.08      4.14 o 
  -1  -4   7      449.52      400.01      6.60 o 
   0  -4   7       34.44       31.70      0.93 o 
   1  -4   7      235.17      235.31      4.60 o 
   2  -4   7       85.63       79.47      2.03 o 
   3  -4   7        2.23        2.42      0.83 o 
   4  -4   7       82.58       84.17      3.19 o 
   5  -4   7        2.81        2.95      1.00 o 
   6  -4   7        0.83        1.58      2.89 o 
   7  -4   7        0.81        0.66      1.18 o 
 -11  -3   7        2.45        2.77      1.14 o 
 -10  -3   7      213.56      239.60      7.47 o 
  -9  -3   7       73.32       72.56      3.42 o 
  -8  -3   7      160.55      144.95      3.54 o 
  -7  -3   7     1033.14     1047.85     20.79 o 
  -6  -3   7      370.07      376.86      7.32 o 
  -5  -3   7       28.22       24.50      0.82 o 
  -4  -3   7      106.60      102.46      2.08 o 
  -3  -3   7        3.27        3.96      0.48 o 
  -2  -3   7      273.49      253.61      3.94 o 
  -1  -3   7        5.66        6.60      0.51 o 
   0  -3   7       10.38        9.22      0.71 o 
   1  -3   7      108.80      106.92      2.17 o 
   2  -3   7      130.06      122.99      2.45 o 
   3  -3   7       34.55       27.57      1.27 o 
   4  -3   7       84.69       89.01      2.90 o 
   5  -3   7       33.79       34.01      1.59 o 
   6  -3   7      429.06      380.28     11.25 o 
   7  -3   7        0.51        0.65      1.04 o 
 -11  -2   7      110.53      123.21      7.09 o 
 -10  -2   7       67.34       73.30      7.29 o 
  -9  -2   7      289.18      305.31     11.53 o 
  -8  -2   7       19.03       17.01      1.33 o 
  -7  -2   7       14.39       14.07      1.04 o 
  -6  -2   7       44.38       54.68      1.57 o 
  -5  -2   7     3269.44     3144.56     56.86 o 
  -4  -2   7       81.12       58.51      1.57 o 
  -3  -2   7      475.69      441.89      9.10 o 
  -2  -2   7       16.73       19.36      0.65 o 
  -1  -2   7       90.83      100.44      2.05 o 
   0  -2   7      761.43      741.59     12.94 o 
   1  -2   7       31.06       21.65      0.77 o 
   2  -2   7       99.70       96.53      2.13 o 
   3  -2   7       75.48       76.73      1.96 o 
   4  -2   7        0.45       -0.73      0.73 o 
   5  -2   7      139.61      168.41      5.46 o 
   6  -2   7        0.17       -0.03      1.17 o 
   7  -2   7        5.64       17.34      2.50 o 
   8  -2   7        3.95        2.89      1.44 o 
 -10  -1   7       57.34       62.46      3.29 o 
  -9  -1   7      342.88      343.81     12.78 o 
  -8  -1   7      275.45      258.88      8.70 o 
  -7  -1   7        0.46       -0.02      0.72 o 
  -6  -1   7        0.59        0.96      0.61 o 
  -5  -1   7      164.77      153.51      3.64 o 
  -4  -1   7        9.65       10.11      0.76 o 
  -3  -1   7       81.30       87.66      2.92 o 
  -2  -1   7       41.86       43.63      1.58 o 
  -1  -1   7       99.38      109.87      2.83 o 
   0  -1   7      412.73      424.46     10.92 o 
   1  -1   7      104.76      100.39      2.21 o 
   2  -1   7        4.18        9.01      0.59 o 
   3  -1   7        4.51        3.63      0.59 o 
   4  -1   7       24.86       25.75      1.03 o 
   5  -1   7      262.99      259.37      5.37 o 
   6  -1   7     1380.85     1284.40     37.64 o 
   7  -1   7        0.17        1.27      1.34 o 
   8  -1   7      124.68      133.06      7.62 o 
  -9   0   7       16.58       20.33      3.81 o 
  -8   0   7       68.86       61.77      2.69 o 
  -7   0   7       86.78       83.63      2.56 o 
  -6   0   7      248.40      226.74      5.29 o 
  -5   0   7      661.54      601.72     13.39 o 
  -4   0   7        9.88       15.07      1.03 o 
  -3   0   7        0.31        1.24      0.60 o 
  -2   0   7      751.06      761.21     19.56 o 
  -1   0   7      185.79      176.41      5.70 o 
   0   0   7      620.40      633.15     16.09 o 
   1   0   7      127.08      102.02      2.93 o 
   2   0   7      409.61      423.41     10.93 o 
   3   0   7        0.24        0.34      0.50 o 
   4   0   7       37.99       27.69      1.12 o 
   5   0   7      203.78      214.43      5.88 o 
   6   0   7      422.20      416.79     10.11 o 
   7   0   7       99.39      125.92      5.12 o 
   8   0   7        6.82        7.50      1.17 o 
  -9   1   7      401.36      399.57     21.80 o 
  -8   1   7      101.55      104.52      4.10 o 
  -7   1   7       21.70       23.28      1.23 o 
  -6   1   7      253.32      238.19      6.87 o 
  -5   1   7      258.49      228.29      5.47 o 
  -4   1   7       14.28       14.96      1.01 o 
  -3   1   7     1248.61     1385.06     37.30 o 
  -2   1   7      401.22      403.75     10.51 o 
  -1   1   7     1311.11     1415.83     36.15 o 
   0   1   7      939.97      930.52     26.37 o 
   1   1   7      464.85      535.76     13.69 o 
   2   1   7     1829.32     1959.07     49.35 o 
   3   1   7       10.48       14.32      0.97 o 
   4   1   7       13.76       15.34      0.77 o 
   5   1   7       82.84       79.56      2.01 o 
   6   1   7       21.10       22.28      1.23 o 
   7   1   7      264.53      264.98      8.97 o 
   8   1   7       54.56       59.34      3.29 o 
   9   1   7       45.41       65.68      4.73 o 
  -8   2   7       17.29       20.62      2.89 o 
  -7   2   7       13.72       16.47      1.44 o 
  -6   2   7       63.71       61.16      1.94 o 
  -5   2   7        4.99        4.16      0.56 o 
  -4   2   7       10.65       13.08      0.71 o 
  -3   2   7     1905.19     2152.47     53.82 o 
  -2   2   7      823.32      858.86     21.91 o 
  -1   2   7     1093.69     1112.21     28.13 o 
   0   2   7     1877.60     1982.51     55.88 o 
   1   2   7      212.00      231.39      6.07 o 
   2   2   7       45.98       39.82      1.49 o 
   3   2   7       23.69       19.84      1.09 o 
   4   2   7      231.20      232.15      4.58 o 
   5   2   7       70.63       68.55      1.95 o 
   6   2   7       21.63       20.53      1.00 o 
   7   2   7       43.23       43.94      1.62 o 
   8   2   7       64.38       61.40      2.73 o 
   9   2   7      137.67      153.60      6.32 o 
  10   2   7       51.61       47.29      3.81 o 
  -7   3   7      105.42      100.81      3.07 o 
  -6   3   7      363.85      338.07      8.68 o 
  -5   3   7       30.49       27.59      1.05 o 
  -4   3   7       85.66       92.08      2.28 o 
  -3   3   7      108.65      119.86      3.83 o 
  -2   3   7     1077.34     1101.59     32.40 o 
  -1   3   7      403.41      398.37      9.33 o 
   0   3   7     1178.11     1197.93     30.29 o 
   1   3   7      379.42      355.75      8.34 o 
   2   3   7     1432.58     1527.72     35.16 o 
   3   3   7      462.31      474.50     13.65 o 
   4   3   7       70.57       82.12      2.75 o 
   5   3   7        1.15        0.20      0.51 o 
   6   3   7      266.49      258.28      6.48 o 
   7   3   7       26.05       25.81      1.29 o 
   8   3   7      286.49      287.71      8.97 o 
   9   3   7      509.90      571.58     17.16 o 
  10   3   7       54.00       62.81      4.61 o 
  12   3   7        3.18        4.73      1.31 o 
  -7   4   7      282.15      279.91     15.24 o 
  -6   4   7        4.45        2.76      0.76 o 
  -5   4   7       87.69       88.09      2.28 o 
  -4   4   7       25.28       31.50      1.10 o 
  -3   4   7     7489.51     7593.95    153.14 o 
  -2   4   7       13.06       16.06      0.82 o 
  -1   4   7       20.85       17.60      0.84 o 
   0   4   7      171.44      165.50      3.74 o 
   1   4   7      158.99      130.43      3.39 o 
   2   4   7        3.24        1.97      0.53 o 
   3   4   7        2.78        4.46      0.63 o 
   4   4   7        6.97        6.44      0.77 o 
   5   4   7      398.24      379.86      7.00 o 
   6   4   7      107.37      102.11      2.30 o 
   7   4   7      365.50      358.92      7.46 o 
   8   4   7     1147.19     1097.31     23.96 o 
   9   4   7      144.74      147.46      5.05 o 
  10   4   7        1.51        3.02      1.39 o 
  11   4   7        2.19        2.06      1.16 o 
  -6   5   7      745.67      716.94     17.23 o 
  -5   5   7       56.12       58.44      1.89 o 
  -4   5   7       78.47       77.14      2.02 o 
  -3   5   7     3182.26     3111.28     59.60 o 
  -2   5   7      134.78      141.29      2.79 o 
  -1   5   7       72.23       71.99      2.07 o 
   0   5   7      516.53      531.40     11.46 o 
   1   5   7       23.94       25.20      0.96 o 
   2   5   7        1.85        0.07      0.42 o 
   3   5   7      322.85      350.51      9.10 o 
   4   5   7      497.47      555.45     14.27 o 
   5   5   7       24.87       25.48      0.89 o 
   6   5   7      310.67      323.98      6.02 o 
   7   5   7        9.14        7.32      0.72 o 
   8   5   7        6.87        7.51      0.78 o 
   9   5   7       19.96       16.54      1.28 o 
  10   5   7       95.89       82.22      4.60 o 
  11   5   7      218.12      245.32     10.97 o 
  12   5   7      272.02      257.58     14.19 o 
  -6   6   7       29.80       34.02      3.02 o 
  -5   6   7       11.84       15.57      1.21 o 
  -4   6   7        7.31        8.77      0.79 o 
  -3   6   7       32.94       34.28      1.28 o 
  -2   6   7        1.25        4.38      0.55 o 
  -1   6   7      139.23      144.90      3.01 o 
   0   6   7      451.87      451.96      9.79 o 
   1   6   7        0.11        0.96      0.52 o 
   2   6   7      146.33      143.72      3.30 o 
   3   6   7      217.46      215.57      6.43 o 
   4   6   7      598.83      553.75     10.91 o 
   5   6   7      657.09      611.70     10.03 o 
   6   6   7      669.38      656.23     11.74 o 
   7   6   7        3.83        3.78      0.56 o 
   8   6   7     1260.95     1193.45     24.84 o 
   9   6   7      664.99      662.69     17.65 o 
  10   6   7      487.18      464.87     14.65 o 
  11   6   7        2.23       -0.87      0.96 o 
  12   6   7        1.45        2.76      1.58 o 
  13   6   7       72.56       54.77      3.81 o 
  -5   7   7       45.27       42.16      3.42 o 
  -4   7   7       36.84       42.51      1.49 o 
  -3   7   7       81.64       87.10      2.24 o 
  -2   7   7       42.25       38.85      1.77 o 
  -1   7   7      121.57      110.87      2.48 o 
   0   7   7        0.86        0.69      0.45 o 
   1   7   7       26.38       26.00      0.76 o 
   2   7   7        0.01       -0.36      0.36 o 
   3   7   7       36.15       33.88      0.98 o 
   4   7   7      519.30      522.06      9.45 o 
   5   7   7       81.74       68.53      1.35 o 
   6   7   7       76.39       78.51      1.68 o 
   7   7   7        2.95        5.87      0.61 o 
   8   7   7      687.23      678.97     13.78 o 
   9   7   7       59.66       49.37      1.88 o 
  10   7   7        6.67        4.51      1.17 o 
  11   7   7      306.76      310.89     10.04 o 
  12   7   7      125.92      120.94      5.50 o 
  13   7   7      101.20      111.91      6.70 o 
  -5   8   7        2.33        5.91      1.84 o 
  -4   8   7       43.33       53.86      3.06 o 
  -3   8   7      170.21      139.01      4.19 o 
  -2   8   7      417.37      403.19      8.58 o 
  -1   8   7        0.86        0.46      0.56 o 
   0   8   7        4.33        5.30      0.61 o 
   1   8   7      127.09      120.33      2.53 o 
   2   8   7        0.61        0.34      0.39 o 
   3   8   7        9.69        9.76      0.52 o 
   4   8   7       99.44      103.66      2.02 o 
   5   8   7       15.84       12.33      0.60 o 
   6   8   7        0.56        0.69      0.46 o 
   7   8   7       64.45       72.99      1.62 o 
   8   8   7       70.10       74.70      2.09 o 
   9   8   7      226.87      229.55      5.77 o 
  10   8   7       66.96       70.87      2.29 o 
  11   8   7       72.87       83.29      2.86 o 
  12   8   7       15.93       17.19      1.76 o 
  13   8   7       27.03       18.78      5.12 o 
  -5   9   7       17.16       14.84      1.97 o 
  -4   9   7        4.30        5.27      1.34 o 
  -3   9   7      186.86      199.91      8.36 o 
  -2   9   7       17.35       12.47      0.94 o 
  -1   9   7      440.79      434.59      8.64 o 
   0   9   7       75.30       68.23      1.80 o 
   1   9   7       31.59       30.31      0.93 o 
   2   9   7       77.13       66.82      1.52 o 
   3   9   7      130.34      117.99      2.37 o 
   4   9   7       61.78       57.07      1.33 o 
   5   9   7        0.11       -0.07      0.45 o 
   6   9   7      344.75      333.80      6.16 o 
   7   9   7        7.59        7.44      0.59 o 
   8   9   7       27.51       27.12      1.36 o 
   9   9   7        5.97        5.73      0.93 o 
  10   9   7        0.81        0.13      0.81 o 
  11   9   7      136.20      146.00      3.87 o 
  12   9   7       12.44       16.64      1.42 o 
  13   9   7       29.77       35.80      2.22 o 
  -4  10   7       51.28       63.14      4.01 o 
  -3  10   7       12.87       19.18      1.36 o 
  -2  10   7        3.60        7.29      0.97 o 
  -1  10   7      183.97      173.41      4.76 o 
   0  10   7      445.50      419.90      9.21 o 
   1  10   7      153.76      154.16      3.15 o 
   2  10   7       66.39       57.71      1.43 o 
   3  10   7        6.27        5.97      0.59 o 
   4  10   7       88.96       79.99      1.77 o 
   5  10   7       57.78       57.67      1.42 o 
   6  10   7        1.92        1.85      0.55 o 
   7  10   7      596.45      579.19     10.90 o 
   8  10   7       23.66       23.17      1.16 o 
   9  10   7      274.52      250.81      6.26 o 
  10  10   7       48.59       39.23      1.63 o 
  11  10   7        1.70        2.71      0.77 o 
  12  10   7        8.86        9.81      0.97 o 
  13  10   7        4.17        9.42      1.33 o 
  -3  11   7       11.64        6.83      0.97 o 
  -2  11   7      210.85      261.08      8.03 o 
  -1  11   7      131.92      158.94      4.39 o 
   0  11   7       35.72       32.65      1.47 o 
   1  11   7       53.66       54.31      1.67 o 
   2  11   7      189.97      193.45      4.28 o 
   3  11   7       32.14       29.46      1.22 o 
   4  11   7       44.64       41.40      1.50 o 
   5  11   7        0.00        1.02      0.62 o 
   6  11   7       25.68       23.25      0.98 o 
   7  11   7       67.49       65.80      1.93 o 
   8  11   7      148.43      157.00      3.71 o 
   9  11   7      122.25      125.70      3.68 o 
  10  11   7       59.83       57.97      1.99 o 
  11  11   7        1.31        1.90      0.73 o 
  12  11   7        0.34        2.01      0.77 o 
  13  11   7        0.12        0.33      1.25 o 
  -3  12   7        4.31        0.26      1.18 o 
  -2  12   7       15.56       19.94      2.10 o 
  -1  12   7       24.27       28.56      1.69 o 
   0  12   7       65.45       76.34      2.46 o 
   1  12   7       31.64       32.58      1.33 o 
   2  12   7        4.21        3.27      0.66 o 
   3  12   7        5.07        7.60      0.71 o 
   4  12   7      173.06      171.10      3.96 o 
   5  12   7       71.47       77.19      2.13 o 
   6  12   7       16.30       16.46      1.64 o 
   7  12   7     1195.15     1157.54     24.30 o 
   8  12   7      301.68      308.71      6.80 o 
   9  12   7      283.39      273.95      6.09 o 
  10  12   7        0.54        1.21      0.64 o 
  11  12   7        0.74        2.02      0.81 o 
  12  12   7        5.19        6.11      0.71 o 
  13  12   7        1.14       -0.20      0.79 o 
  -2  13   7      202.93      212.62     12.08 o 
  -1  13   7        0.39       -0.78      0.78 o 
   0  13   7        0.51        2.25      0.77 o 
   1  13   7        2.80        0.98      0.70 o 
   2  13   7        0.24        1.04      0.62 o 
   3  13   7      164.18      162.33      3.48 o 
   4  13   7      194.51      197.84      4.45 o 
   5  13   7       39.56       43.61      1.49 o 
   6  13   7       13.72       14.30      1.16 o 
   7  13   7      136.99      143.14      3.64 o 
   8  13   7        0.01       -0.12      0.62 o 
   9  13   7       36.23       39.29      1.48 o 
  10  13   7        4.04        5.21      0.66 o 
  11  13   7       64.24       66.80      2.24 o 
  12  13   7       29.49       30.48      1.34 o 
   0  14   7       23.67       29.13      1.80 o 
   1  14   7       36.75       46.85      2.19 o 
   2  14   7        2.64        6.61      0.65 o 
   3  14   7       95.04       92.64      2.26 o 
   4  14   7      406.58      431.28     10.19 o 
   5  14   7      487.80      454.60     13.09 o 
   6  14   7       27.95       27.67      1.14 o 
   7  14   7      101.66       95.96      2.92 o 
   8  14   7       36.98       41.77      1.64 o 
   9  14   7       95.16       97.64      2.56 o 
  10  14   7        3.71        2.27      0.76 o 
  11  14   7       27.47       27.09      1.25 o 
   2  15   7       42.13       45.24      1.87 o 
   3  15   7       24.47       20.07      1.12 o 
   4  15   7        9.97       11.49      1.06 o 
   5  15   7       14.03       14.74      0.91 o 
   6  15   7      138.25      129.27      4.07 o 
   7  15   7       65.61       70.50      2.17 o 
   8  15   7       72.00       61.34      2.43 o 
   9  15   7        0.35       -0.16      0.53 o 
  10  15   7        0.19        0.12      0.68 o 
   7  16   7        0.93       -0.13      1.05 o 
  -8 -10   8        0.18       -0.23      0.57 o 
  -7 -10   8       11.50       10.24      0.83 o 
  -6 -10   8       52.41       46.20      1.50 o 
  -5 -10   8       16.17       13.24      0.87 o 
  -4 -10   8       35.16       42.28      1.80 o 
  -3 -10   8       24.88       29.64      1.76 o 
 -10  -9   8        1.85        1.53      0.58 o 
  -9  -9   8       12.80       15.76      0.84 o 
  -8  -9   8       49.10       48.72      1.65 o 
  -7  -9   8        6.88        7.14      0.69 o 
  -6  -9   8      112.24      107.75      3.03 o 
  -5  -9   8       70.65       82.57      2.43 o 
  -4  -9   8      121.55      129.52      3.14 o 
  -3  -9   8        0.73        0.71      0.48 o 
  -2  -9   8      102.06      118.16      3.28 o 
  -1  -9   8        0.48        0.20      0.56 o 
 -11  -8   8        0.82        0.80      0.51 o 
 -10  -8   8       19.61       22.56      0.93 o 
  -9  -8   8        2.94        2.37      0.62 o 
  -8  -8   8        7.86        7.30      0.67 o 
  -7  -8   8       67.75       63.04      1.70 o 
  -6  -8   8        8.10        7.12      0.71 o 
  -5  -8   8        5.08        3.32      0.78 o 
  -4  -8   8       38.22       39.36      1.47 o 
  -3  -8   8       93.63       99.30      2.37 o 
  -2  -8   8       10.36       13.33      0.76 o 
  -1  -8   8       69.32       86.56      2.34 o 
   0  -8   8        4.11        5.79      0.72 o 
   1  -8   8        9.93       11.82      0.77 o 
 -12  -7   8        1.97        1.97      0.87 o 
 -11  -7   8      295.67      303.31      9.47 o 
 -10  -7   8       93.90      103.77      2.97 o 
  -9  -7   8        0.16        0.21      0.63 o 
  -8  -7   8        7.53       12.17      0.80 o 
  -7  -7   8       10.61        9.46      0.77 o 
  -6  -7   8      434.89      405.66      8.53 o 
  -5  -7   8       84.30       72.62      1.94 o 
  -4  -7   8      203.75      214.51      4.61 o 
  -3  -7   8       98.62       92.99      2.30 o 
  -2  -7   8      555.49      596.56     12.16 o 
  -1  -7   8      176.03      180.71      4.60 o 
   0  -7   8       13.33       13.70      0.83 o 
   1  -7   8        4.30        1.87      0.59 o 
   2  -7   8       43.22       41.00      1.70 o 
   3  -7   8        9.36       15.25      1.39 o 
 -12  -6   8      159.32      175.26      5.38 o 
 -11  -6   8       55.22       54.16      2.39 o 
 -10  -6   8      268.24      274.59      7.09 o 
  -9  -6   8        0.68        1.98      0.75 o 
  -8  -6   8        2.14        1.56      0.61 o 
  -7  -6   8        7.88        7.34      0.72 o 
  -6  -6   8       58.73       60.02      1.76 o 
  -5  -6   8      553.91      539.39     10.17 o 
  -4  -6   8      179.19      179.04      3.95 o 
  -3  -6   8       78.79       79.77      2.10 o 
  -2  -6   8       19.95       23.89      1.04 o 
  -1  -6   8       16.73       18.09      0.87 o 
   0  -6   8        6.64        9.03      0.86 o 
   1  -6   8        4.65        7.82      0.83 o 
   2  -6   8       89.97       92.11      2.83 o 
   3  -6   8       20.38       26.57      1.41 o 
   4  -6   8       17.25       19.15      2.30 o 
 -13  -5   8       90.14       77.23      4.73 o 
 -12  -5   8        6.06        5.93      1.18 o 
 -11  -5   8        5.58        5.66      0.93 o 
 -10  -5   8       19.71       16.20      1.42 o 
  -9  -5   8      194.79      216.48      5.76 o 
  -8  -5   8      248.78      266.06      6.17 o 
  -7  -5   8        0.41        0.91      0.66 o 
  -6  -5   8       40.68       47.86      1.58 o 
  -5  -5   8     1084.41      992.70     22.97 o 
  -4  -5   8        0.15        0.48      0.58 o 
  -3  -5   8      523.11      505.16      9.16 o 
  -2  -5   8        2.18        1.24      0.57 o 
  -1  -5   8      140.84      138.98      2.96 o 
   0  -5   8      280.41      290.77      6.83 o 
   1  -5   8       12.85       18.37      1.09 o 
   2  -5   8       79.70       70.64      2.14 o 
   3  -5   8       12.00       12.72      1.12 o 
   4  -5   8       67.81       63.61      2.50 o 
   5  -5   8        0.07        2.11      2.17 o 
 -13  -4   8       44.68       33.63      2.76 o 
 -11  -4   8      224.75      222.55      6.56 o 
 -10  -4   8      227.01      256.49      6.69 o 
  -9  -4   8       13.96       17.82      1.18 o 
  -8  -4   8       57.52       56.55      2.27 o 
  -7  -4   8       17.42       16.59      1.01 o 
  -6  -4   8       27.11       28.19      0.99 o 
  -5  -4   8        6.31        5.87      0.56 o 
  -4  -4   8      641.01      580.59     10.88 o 
  -3  -4   8      140.43      132.36      2.70 o 
  -2  -4   8      241.89      237.08      4.23 o 
  -1  -4   8      276.54      275.33      4.86 o 
   0  -4   8      132.41      117.92      2.80 o 
   1  -4   8       11.54        9.23      0.78 o 
   2  -4   8       97.36       97.93      2.72 o 
   3  -4   8      127.93      116.65      3.51 o 
   4  -4   8        0.77        0.16      0.93 o 
   5  -4   8      138.40      127.09      3.66 o 
   6  -4   8       36.27       38.88      2.18 o 
 -13  -3   8        8.55        7.09      1.44 o 
 -11  -3   8       32.06       36.11      2.18 o 
 -10  -3   8       17.42       17.14      1.59 o 
  -9  -3   8        8.13        7.22      1.50 o 
  -8  -3   8        0.54        0.15      0.81 o 
  -7  -3   8       54.89       58.20      1.60 o 
  -6  -3   8      149.74      161.50      3.38 o 
  -5  -3   8      126.79      136.31      2.71 o 
  -4  -3   8       18.40       14.88      0.67 o 
  -3  -3   8        0.99        0.48      0.46 o 
  -2  -3   8       99.86       92.07      1.79 o 
  -1  -3   8       25.33       22.08      0.90 o 
   0  -3   8       25.88       24.39      1.21 o 
   1  -3   8        3.84        2.39      0.57 o 
   2  -3   8       29.02       34.56      1.12 o 
   3  -3   8      566.32      525.22     11.88 o 
   4  -3   8      155.44      144.92      5.16 o 
   5  -3   8       27.00       26.71      1.65 o 
   6  -3   8        3.20        5.03      0.99 o 
 -11  -2   8       40.55       39.80      3.42 o 
 -10  -2   8      159.14      174.41      7.00 o 
  -9  -2   8       12.84       18.64      1.45 o 
  -8  -2   8      111.14      119.71      3.25 o 
  -7  -2   8      134.60      134.77      3.08 o 
  -6  -2   8      228.35      203.76      4.40 o 
  -5  -2   8      461.59      454.06      8.16 o 
  -4  -2   8       75.04       73.15      1.65 o 
  -3  -2   8       89.10       80.21      1.74 o 
  -2  -2   8       89.33       74.43      1.52 o 
  -1  -2   8      153.45      155.17      2.64 o 
   0  -2   8        0.23        1.38      0.47 o 
   1  -2   8       29.61       31.78      0.96 o 
   2  -2   8       70.20       65.22      1.67 o 
   3  -2   8      109.98      111.87      2.61 o 
   4  -2   8        1.30        0.05      0.81 o 
   5  -2   8       45.50       40.14      1.77 o 
   6  -2   8       33.48       29.88      1.52 o 
   7  -2   8      113.00      109.47      5.19 o 
   8  -2   8        0.42       -0.79      1.05 o 
 -10  -1   8       14.63       15.91      1.62 o 
  -9  -1   8        4.54        2.97      1.00 o 
  -8  -1   8        3.55        1.70      1.22 o 
  -7  -1   8       62.65       63.33      2.18 o 
  -6  -1   8      438.96      435.96      9.75 o 
  -5  -1   8       81.68       92.15      2.55 o 
  -4  -1   8      480.88      459.25      8.81 o 
  -3  -1   8      613.48      556.81      9.44 o 
  -2  -1   8      791.12      741.19     12.52 o 
  -1  -1   8       85.88       90.25      1.78 o 
   0  -1   8        0.59        1.26      0.40 o 
   1  -1   8        6.68       10.21      0.63 o 
   2  -1   8       45.04       48.90      1.92 o 
   3  -1   8      260.00      252.22      5.18 o 
   4  -1   8      196.79      195.76      4.89 o 
   5  -1   8      404.43      385.15     10.51 o 
   6  -1   8      112.68      100.61      3.63 o 
   7  -1   8        6.77        6.30      1.39 o 
   8  -1   8       10.44       12.15      1.39 o 
   9  -1   8        1.23        1.97      1.05 o 
  -9   0   8        8.50        7.32      1.64 o 
  -8   0   8      464.33      462.67     14.34 o 
  -7   0   8       23.42       19.66      1.16 o 
  -6   0   8      305.93      315.68      6.62 o 
  -5   0   8        0.31        0.07      0.55 o 
  -4   0   8      334.77      292.89      5.46 o 
  -3   0   8     1570.46     1448.88     27.57 o 
  -2   0   8      666.45      621.78     11.99 o 
  -1   0   8      142.93      112.03      2.58 o 
   0   0   8     1895.79     1777.27     30.95 o 
   1   0   8      243.25      257.01      4.49 o 
   2   0   8      194.31      191.41      3.26 o 
   3   0   8      135.73      128.60      2.53 o 
   4   0   8       91.24       84.96      2.13 o 
   5   0   8      237.65      246.59      5.14 o 
   6   0   8        0.55        0.07      0.95 o 
   7   0   8        0.25        1.38      1.11 o 
   8   0   8        9.19        4.86      1.58 o 
  10   0   8        0.66        1.58      1.18 o 
  -9   1   8      159.14      164.45      9.72 o 
  -8   1   8      119.24      123.74      5.70 o 
  -7   1   8      118.73      119.12      3.46 o 
  -6   1   8        1.69        1.44      0.70 o 
  -5   1   8      145.94      135.51      3.36 o 
  -4   1   8      103.80       90.57      2.46 o 
  -3   1   8      242.55      219.85      5.87 o 
  -2   1   8      106.03      102.10      2.97 o 
  -1   1   8      424.93      424.69     11.05 o 
   0   1   8     1342.91     1374.37     38.87 o 
   1   1   8       84.70       63.81      1.86 o 
   2   1   8      520.26      468.72      9.78 o 
   3   1   8        5.93        5.78      0.50 o 
   4   1   8      484.82      445.48      9.11 o 
   5   1   8      421.65      411.96      8.44 o 
   6   1   8      257.52      253.76      6.69 o 
   7   1   8       15.65       10.32      1.75 o 
   8   1   8       22.25       24.57      1.48 o 
   9   1   8       40.63       45.79      2.60 o 
  -8   2   8      611.46      627.54     24.86 o 
  -7   2   8      637.45      589.93     14.81 o 
  -6   2   8       10.61        9.55      1.28 o 
  -5   2   8       86.26       72.87      2.15 o 
  -4   2   8        0.25        0.00      0.50 o 
  -3   2   8       21.92       23.13      1.17 o 
  -2   2   8        5.84        6.54      0.81 o 
  -1   2   8      220.44      200.83      5.41 o 
   0   2   8        1.34        1.15      0.59 o 
   1   2   8      166.07      163.10      4.95 o 
   2   2   8     1620.35     1542.75     29.24 o 
   3   2   8      198.97      212.15      4.53 o 
   4   2   8       90.83       81.00      1.91 o 
   5   2   8      320.34      303.15      6.27 o 
   6   2   8      977.99      932.30     18.36 o 
   7   2   8       19.89       20.85      1.32 o 
   8   2   8      265.43      258.87      9.54 o 
   9   2   8       89.82       90.28      7.03 o 
  10   2   8       13.36       17.40      1.71 o 
  -8   3   8      538.55      547.60     32.31 o 
  -7   3   8        8.23        8.40      1.58 o 
  -6   3   8      369.93      392.48      9.10 o 
  -5   3   8      186.24      169.21      3.59 o 
  -4   3   8      495.33      476.33      9.33 o 
  -3   3   8     1072.44     1093.91     24.12 o 
  -2   3   8      121.76      119.70      3.10 o 
  -1   3   8        1.99        2.54      0.67 o 
   0   3   8        0.57        0.40      0.58 o 
   1   3   8     1004.04      966.79     27.35 o 
   2   3   8     1603.60     1488.14     37.50 o 
   3   3   8      130.27      119.89      2.54 o 
   4   3   8        1.27        1.69      0.50 o 
   5   3   8        0.90        0.64      0.52 o 
   6   3   8       24.42       29.13      1.15 o 
   7   3   8      248.21      240.01      5.55 o 
   8   3   8        4.83        3.59      1.01 o 
   9   3   8       43.19       44.21      2.24 o 
  10   3   8        0.73        0.67      1.20 o 
  11   3   8      118.28      122.68      6.70 o 
  -7   4   8       51.03       46.03      2.92 o 
  -6   4   8      380.20      366.09      9.43 o 
  -5   4   8       27.08       29.14      1.20 o 
  -4   4   8      304.09      332.78      7.13 o 
  -3   4   8      775.86      794.93     16.48 o 
  -2   4   8        0.37        0.30      0.48 o 
  -1   4   8       46.15       52.59      1.62 o 
   0   4   8        0.32        0.00      0.56 o 
   1   4   8      126.97      126.98      3.55 o 
   2   4   8       28.54       26.20      1.04 o 
   3   4   8      961.55      947.05     19.76 o 
   4   4   8     1072.17     1015.79     17.26 o 
   5   4   8        0.94        3.84      0.55 o 
   6   4   8       36.39       35.61      1.19 o 
   7   4   8      828.06      816.67     20.27 o 
   8   4   8      727.20      730.65     21.70 o 
   9   4   8        1.27        2.23      1.00 o 
  10   4   8       78.32       79.19      3.08 o 
  11   4   8        0.60       -1.18      1.44 o 
  12   4   8        8.54        8.01      1.58 o 
  -7   5   8      473.38      520.81     27.32 o 
  -6   5   8       11.51       10.56      1.44 o 
  -5   5   8      240.55      257.55      5.68 o 
  -4   5   8      751.44      787.27     16.44 o 
  -3   5   8      692.71      694.94     17.53 o 
  -2   5   8        2.14        2.42      0.94 o 
  -1   5   8      122.16      114.22      2.37 o 
   0   5   8       54.96       52.59      1.51 o 
   1   5   8      282.40      280.06      6.16 o 
   2   5   8       65.88       67.21      2.53 o 
   3   5   8       84.56       76.50      1.70 o 
   4   5   8       58.45       51.91      1.13 o 
   5   5   8      151.90      165.58      3.06 o 
   6   5   8      572.42      567.81     10.89 o 
   7   5   8      190.68      190.34      4.58 o 
   8   5   8      158.03      163.93      4.87 o 
   9   5   8      109.48      105.22      3.44 o 
  10   5   8        2.79       -0.65      0.88 o 
  11   5   8        7.53        9.91      1.44 o 
  12   5   8       12.98        6.96      1.31 o 
  -6   6   8      106.33       92.66      4.13 o 
  -5   6   8      849.86      853.34     30.39 o 
  -4   6   8     1024.08      999.72     20.42 o 
  -3   6   8     1940.57     1969.01     37.45 o 
  -2   6   8      162.95      159.09      3.38 o 
  -1   6   8      105.03      102.45      2.17 o 
   0   6   8      252.08      234.71      4.03 o 
   1   6   8      103.98      104.88      1.97 o 
   2   6   8       60.00       59.82      1.32 o 
   3   6   8       52.82       62.80      1.46 o 
   4   6   8      370.90      364.76      6.09 o 
   5   6   8        1.97        0.97      0.42 o 
   6   6   8      164.63      162.20      3.17 o 
   7   6   8      365.31      336.43      7.01 o 
   8   6   8      242.11      237.04      5.11 o 
   9   6   8      201.49      186.13      5.43 o 
  10   6   8        2.18        4.07      1.11 o 
  11   6   8        6.11        7.05      1.13 o 
  12   6   8       11.65       12.64      1.30 o 
  -5   7   8        8.04        8.88      1.44 o 
  -4   7   8       32.22       32.92      2.61 o 
  -3   7   8      486.82      507.95     10.58 o 
  -2   7   8       83.77       86.23      2.21 o 
  -1   7   8       27.36       25.02      0.86 o 
   0   7   8       28.95       26.33      0.96 o 
   1   7   8        7.94        5.65      0.45 o 
   2   7   8        9.40       10.09      0.51 o 
   3   7   8       52.41       50.23      1.09 o 
   4   7   8      675.39      647.70     11.14 o 
   5   7   8       20.45       19.10      0.79 o 
   6   7   8       52.26       44.36      1.18 o 
   7   7   8        1.10        0.82      0.55 o 
   8   7   8      220.29      208.00      4.61 o 
   9   7   8       68.67       77.36      2.42 o 
  10   7   8       73.38       72.59      3.10 o 
  11   7   8       20.62       17.49      1.41 o 
  12   7   8        4.40        3.64      0.96 o 
  13   7   8        9.40        7.09      1.58 o 
  -5   8   8       59.37       72.37      4.86 o 
  -4   8   8       38.07       37.29      1.91 o 
  -3   8   8       45.19       47.28      2.32 o 
  -2   8   8        6.95        6.39      0.71 o 
  -1   8   8      179.04      181.69      3.55 o 
   0   8   8      399.33      385.63      6.78 o 
   1   8   8       67.05       62.80      1.30 o 
   2   8   8      104.90      109.42      2.24 o 
   3   8   8     1135.66     1050.18     20.21 o 
   4   8   8        6.36        6.03      0.48 o 
   5   8   8       24.71       26.72      0.91 o 
   6   8   8       15.41       17.30      0.76 o 
   7   8   8       39.88       34.72      1.17 o 
   8   8   8      172.05      170.94      4.03 o 
   9   8   8        0.00        2.53      0.84 o 
  10   8   8      148.80      140.05      4.23 o 
  11   8   8        5.72        5.48      1.09 o 
  12   8   8        5.39        6.02      1.02 o 
  13   8   8        2.44        9.85      1.84 o 
  -5   9   8       41.65       42.95      3.42 o 
  -4   9   8       71.18       89.15      4.04 o 
  -3   9   8      301.36      295.95     14.34 o 
  -2   9   8      157.72      129.72      3.84 o 
  -1   9   8       42.43       42.14      1.37 o 
   0   9   8      110.58      104.40      2.15 o 
   1   9   8       55.05       53.80      1.20 o 
   2   9   8       68.67       62.78      1.43 o 
   3   9   8      131.13      120.80      2.83 o 
   4   9   8        6.80        3.76      0.52 o 
   5   9   8       83.19       80.47      2.07 o 
   6   9   8      109.73      104.08      2.12 o 
   7   9   8       44.26       40.04      1.23 o 
   8   9   8      118.90      120.84      3.04 o 
   9   9   8        8.08        6.45      0.90 o 
  10   9   8        0.45        4.28      0.82 o 
  11   9   8       82.10       91.26      2.97 o 
  12   9   8       16.72       20.27      2.99 o 
  13   9   8       42.13       40.30      1.84 o 
  -5  10   8       20.08       15.50      1.84 o 
  -4  10   8       15.45       12.87      1.97 o 
  -3  10   8       68.12       62.08      3.25 o 
  -2  10   8        9.28        7.95      1.14 o 
  -1  10   8        7.00        8.14      0.98 o 
   0  10   8      765.09      763.95     17.04 o 
   1  10   8      272.79      268.59      5.71 o 
   2  10   8      424.16      413.92      6.96 o 
   3  10   8      120.12      116.50      2.48 o 
   4  10   8      136.05      127.15      2.40 o 
   5  10   8      302.04      301.34      5.85 o 
   6  10   8      227.14      224.38      5.93 o 
   7  10   8        0.37        1.70      0.62 o 
   8  10   8        9.96       11.57      0.99 o 
   9  10   8       52.81       61.33      2.07 o 
  10  10   8        8.61        9.09      0.94 o 
  11  10   8        0.53        2.15      0.72 o 
  12  10   8        2.82        1.56      1.14 o 
  13  10   8       32.99       45.09      1.96 o 
  -4  11   8       12.23        8.67      1.71 o 
  -3  11   8        2.71        5.33      1.16 o 
  -2  11   8       21.10       13.31      1.19 o 
  -1  11   8      153.38      164.00      5.30 o 
   0  11   8      143.76      133.23      3.42 o 
   1  11   8        7.76        5.98      0.76 o 
   2  11   8      406.94      393.67      7.67 o 
   3  11   8      128.62      128.40      3.10 o 
   4  11   8       56.94       58.09      1.78 o 
   5  11   8       27.19       31.44      1.23 o 
   6  11   8        9.23       12.33      0.89 o 
   7  11   8      285.40      283.67      5.81 o 
   8  11   8      709.43      712.92     16.52 o 
   9  11   8      440.20      413.73      9.07 o 
  10  11   8       21.02       32.05      1.35 o 
  11  11   8        3.82        4.74      0.76 o 
  12  11   8       29.01       29.81      1.43 o 
  13  11   8        4.41        5.09      0.86 o 
  -3  12   8       18.82       18.00      2.10 o 
  -2  12   8       55.00       47.37      1.97 o 
  -1  12   8        2.40        2.97      0.82 o 
   0  12   8        9.08       20.43      1.21 o 
   1  12   8        6.17        7.38      0.75 o 
   2  12   8       27.29       34.03      1.18 o 
   3  12   8      131.03      131.70      3.14 o 
   4  12   8       17.91       16.66      0.93 o 
   5  12   8      199.86      198.71      4.48 o 
   6  12   8       54.98       55.70      1.75 o 
   7  12   8      126.53      127.02      2.85 o 
   8  12   8      223.05      229.04      5.13 o 
   9  12   8      130.79      123.65      3.29 o 
  10  12   8       42.20       44.85      1.48 o 
  11  12   8       13.91       15.22      0.82 o 
  12  12   8        2.02        5.02      0.64 o 
  -2  13   8        5.10        3.28      1.58 o 
  -1  13   8       41.55       38.75      1.73 o 
   0  13   8       11.09       17.18      1.05 o 
   1  13   8       84.89       99.57      3.00 o 
   2  13   8       13.38       12.34      1.03 o 
   3  13   8        4.16        7.44      0.74 o 
   4  13   8      121.72      127.93      3.06 o 
   5  13   8       39.94       43.80      1.49 o 
   6  13   8       91.92      102.75      2.79 o 
   7  13   8        5.53        5.70      0.77 o 
   8  13   8       58.28       56.27      1.67 o 
   9  13   8       84.52       81.56      2.12 o 
  10  13   8       14.05       15.64      0.89 o 
  11  13   8      215.32      202.76      5.61 o 
  12  13   8       27.72       28.38      1.27 o 
   0  14   8       23.63       23.58      1.08 o 
   1  14   8        2.70        3.00      0.67 o 
   2  14   8       59.10       70.65      2.24 o 
   3  14   8       30.61       31.07      1.25 o 
   4  14   8      511.39      500.28     11.39 o 
   5  14   8       86.89       89.93      2.24 o 
   6  14   8       35.19       37.44      1.41 o 
   7  14   8       51.02       54.95      1.92 o 
   8  14   8       97.03       95.95      2.84 o 
   9  14   8        6.03        5.24      0.78 o 
  10  14   8       43.01       41.42      3.13 o 
  11  14   8        2.26        1.58      0.93 o 
   2  15   8       11.74       11.65      0.91 o 
   3  15   8       27.84       27.11      1.67 o 
   4  15   8      283.62      301.07      7.73 o 
   5  15   8       65.19       67.33      2.10 o 
   6  15   8        1.73        0.76      0.61 o 
   7  15   8        0.29        0.57      0.60 o 
   8  15   8       50.05       53.32      1.74 o 
   9  15   8       11.83        9.08      0.68 o 
  10  15   8       10.85       10.37      1.07 o 
  -9  -9   9        3.39        4.41      0.84 o 
  -8  -9   9       25.97       24.42      1.48 o 
  -7  -9   9       12.61       17.88      1.02 o 
  -6  -9   9       33.49       30.60      1.19 o 
  -5  -9   9        0.68        0.19      0.53 o 
  -4  -9   9      113.24      111.04      3.51 o 
  -3  -9   9      147.66      164.76      6.21 o 
 -10  -8   9       17.24       13.19      1.04 o 
  -9  -8   9       23.67       23.67      1.54 o 
  -8  -8   9       24.19       21.84      1.81 o 
  -7  -8   9        5.10        3.40      0.57 o 
  -6  -8   9      160.60      159.79      4.24 o 
  -5  -8   9        1.36        1.43      0.65 o 
  -4  -8   9        7.63        8.27      0.66 o 
  -3  -8   9       33.82       37.60      1.25 o 
  -2  -8   9        1.06        1.56      0.55 o 
  -1  -8   9        2.37        2.52      0.54 o 
   0  -8   9        0.28       -0.34      0.62 o 
 -11  -7   9       10.68        7.60      0.62 o 
 -10  -7   9       80.51      100.93      3.51 o 
  -9  -7   9       21.03       20.83      1.06 o 
  -8  -7   9        1.47        0.86      0.76 o 
  -7  -7   9       94.69       86.77      2.52 o 
  -6  -7   9       22.95       25.43      1.19 o 
  -5  -7   9      233.66      232.57      5.38 o 
  -4  -7   9       37.44       33.47      1.35 o 
  -3  -7   9        0.04        0.78      0.64 o 
  -2  -7   9        4.82        8.98      0.84 o 
  -1  -7   9       21.79       25.59      1.07 o 
   0  -7   9       40.79       47.72      1.51 o 
   1  -7   9        9.37       12.63      0.81 o 
   2  -7   9        1.88        4.00      1.71 o 
 -12  -6   9      131.84      138.05      7.88 o 
 -11  -6   9      135.02      146.68      3.89 o 
 -10  -6   9        2.12        1.75      0.73 o 
  -9  -6   9        2.75        2.59      0.69 o 
  -8  -6   9       61.77       73.52      1.94 o 
  -7  -6   9       29.62       31.89      1.18 o 
  -6  -6   9       18.04       17.41      0.93 o 
  -5  -6   9      127.08      127.95      3.09 o 
  -4  -6   9      322.67      330.99      6.87 o 
  -3  -6   9       61.80       60.45      1.73 o 
  -2  -6   9       19.65       22.55      1.66 o 
  -1  -6   9       16.21       17.39      1.03 o 
   0  -6   9      606.36      636.13     13.17 o 
   1  -6   9      240.94      248.92      5.32 o 
   2  -6   9       94.42       80.24      1.96 o 
   3  -6   9        8.15       12.24      1.52 o 
 -12  -5   9       32.39       29.69      2.76 o 
 -11  -5   9      299.20      277.37      7.04 o 
 -10  -5   9       30.40       36.48      1.82 o 
  -9  -5   9      139.42      157.99      4.63 o 
  -8  -5   9        4.41        2.55      0.72 o 
  -7  -5   9       25.64       28.43      1.12 o 
  -6  -5   9      143.35      142.87      3.05 o 
  -5  -5   9      283.57      268.69      5.28 o 
  -4  -5   9       90.55       85.61      2.19 o 
  -3  -5   9        2.20        2.49      0.67 o 
  -2  -5   9      371.25      353.35      6.77 o 
  -1  -5   9       40.01       43.84      1.52 o 
   0  -5   9       92.77       88.24      2.51 o 
   1  -5   9        4.41        3.36      0.75 o 
   2  -5   9       94.90      110.23      3.98 o 
   3  -5   9      114.38      113.98      3.26 o 
   4  -5   9      109.60      117.52      3.79 o 
 -12  -4   9       16.15       18.39      2.10 o 
 -11  -4   9       27.31       28.72      1.84 o 
 -10  -4   9        0.01       -0.60      0.70 o 
  -9  -4   9       15.93       20.18      1.07 o 
  -8  -4   9       80.23       68.62      2.10 o 
  -7  -4   9      378.88      402.79      9.10 o 
  -6  -4   9      199.98      222.41      5.26 o 
  -5  -4   9      157.33      167.73      3.75 o 
  -4  -4   9      818.05      804.86     15.62 o 
  -3  -4   9       17.10       20.80      0.98 o 
  -2  -4   9     1335.92     1276.61     23.53 o 
  -1  -4   9      475.17      507.34     10.49 o 
   0  -4   9      613.52      638.49     13.07 o 
   1  -4   9      347.67      340.12      6.65 o 
   2  -4   9       24.93       31.56      1.30 o 
   3  -4   9        9.41        9.78      1.02 o 
   4  -4   9        0.44        0.08      0.80 o 
   5  -4   9       18.59       18.72      1.59 o 
   6  -4   9        0.64        0.53      1.31 o 
 -11  -3   9       76.81       78.28      3.29 o 
 -10  -3   9       23.55       24.49      1.49 o 
  -9  -3   9        9.86        7.75      0.82 o 
  -8  -3   9        2.23        5.63      0.99 o 
  -7  -3   9        4.12        5.61      0.87 o 
  -6  -3   9       58.06       67.30      1.87 o 
  -5  -3   9      366.46      320.56      5.45 o 
  -4  -3   9      107.01      109.62      2.34 o 
  -3  -3   9        2.71        1.87      0.54 o 
  -2  -3   9      486.48      453.92      7.38 o 
  -1  -3   9        1.42        1.87      0.55 o 
   0  -3   9     1488.77     1409.43     23.71 o 
   1  -3   9      108.81      116.56      2.63 o 
   2  -3   9       29.48       23.37      1.07 o 
   3  -3   9       11.25       12.72      0.99 o 
   4  -3   9        1.79        2.22      0.88 o 
   5  -3   9       60.50       55.00      2.27 o 
   6  -3   9        9.06       11.88      1.41 o 
   7  -3   9        5.53        7.36      1.58 o 
 -11  -2   9       43.45       48.09      2.46 o 
 -10  -2   9       10.53        9.77      1.44 o 
  -9  -2   9        1.09        0.76      0.88 o 
  -8  -2   9       40.87       45.68      1.73 o 
  -7  -2   9      172.76      177.75      4.53 o 
  -6  -2   9        0.05        0.27      0.57 o 
  -5  -2   9      355.58      347.79      6.33 o 
  -4  -2   9       24.68       25.17      0.87 o 
  -3  -2   9       14.19       18.09      0.80 o 
  -2  -2   9      488.02      465.59      7.99 o 
  -1  -2   9      465.82      443.91      7.25 o 
   0  -2   9      377.35      360.06      6.30 o 
   1  -2   9      648.06      597.31     10.83 o 
   2  -2   9      109.90      113.12      3.04 o 
   3  -2   9      708.57      721.27     16.09 o 
   4  -2   9        1.78        2.19      0.86 o 
   5  -2   9       84.34       79.82      2.63 o 
   6  -2   9       20.48       18.84      1.37 o 
   7  -2   9      190.54      191.75      9.26 o 
   8  -2   9       10.86        8.93      1.71 o 
 -10  -1   9       65.82       61.04      4.01 o 
  -9  -1   9       20.89       16.13      1.31 o 
  -8  -1   9      401.19      423.26     11.29 o 
  -7  -1   9      212.08      216.00      5.54 o 
  -6  -1   9       66.34       62.07      2.12 o 
  -5  -1   9      141.15      136.83      2.73 o 
  -4  -1   9       73.30       71.35      1.64 o 
  -3  -1   9       13.03       14.97      0.78 o 
  -2  -1   9      236.80      216.30      3.80 o 
  -1  -1   9       30.64       32.16      0.93 o 
   0  -1   9      177.64      154.34      2.69 o 
   1  -1   9      383.20      364.00      6.45 o 
   2  -1   9        0.21       -0.20      0.53 o 
   3  -1   9       29.47       33.22      1.20 o 
   4  -1   9      114.94      105.30      3.25 o 
   5  -1   9      389.19      352.37      9.03 o 
   6  -1   9       78.89       63.22      2.28 o 
   7  -1   9       52.52       53.52      2.28 o 
   8  -1   9       13.66       11.92      2.69 o 
 -10   0   9       24.60       34.41      3.28 o 
  -9   0   9        0.00       -0.38      1.16 o 
  -8   0   9      265.18      253.33      8.21 o 
  -7   0   9      194.51      182.11      6.52 o 
  -6   0   9      381.82      387.75      8.05 o 
  -5   0   9        3.61        3.94      0.65 o 
  -4   0   9       40.09       43.99      1.30 o 
  -3   0   9       33.65       32.94      1.42 o 
  -2   0   9      761.37      716.58     11.54 o 
  -1   0   9      512.51      505.33      8.76 o 
   0   0   9     1627.80     1532.26     23.92 o 
   1   0   9      516.53      509.65      8.59 o 
   2   0   9      104.23       91.27      2.05 o 
   3   0   9      262.24      257.23      5.24 o 
   4   0   9      177.53      180.66      4.63 o 
   5   0   9      180.62      202.11      4.91 o 
   6   0   9        0.02        0.29      0.91 o 
   7   0   9       10.95        5.76      1.13 o 
   8   0   9        0.11       -0.20      1.11 o 
   9   0   9       48.09       47.81      3.28 o 
  -9   1   9       16.74       17.73      2.50 o 
  -8   1   9      376.16      376.09     15.23 o 
  -7   1   9       31.87       28.09      1.43 o 
  -6   1   9      139.16      130.04      3.01 o 
  -5   1   9      123.84      118.31      2.74 o 
  -4   1   9        0.03        0.23      0.52 o 
  -3   1   9      219.59      207.57      3.73 o 
  -2   1   9      139.53      113.60      2.08 o 
  -1   1   9        1.35        0.52      0.41 o 
   0   1   9      338.62      289.66      4.53 o 
   1   1   9     1897.37     1807.98     29.69 o 
   2   1   9       68.54       77.56      1.64 o 
   3   1   9        7.27        7.40      0.59 o 
   4   1   9       21.48       14.26      0.79 o 
   5   1   9     1030.68      980.75     19.16 o 
   6   1   9      320.01      362.32      9.39 o 
   7   1   9       60.05       64.77      2.40 o 
   8   1   9        1.55        0.62      1.01 o 
   9   1   9        0.19       -0.47      0.97 o 
  10   1   9       14.08       19.05      1.97 o 
  -9   2   9       26.39       19.70      2.36 o 
  -8   2   9        1.39        1.08      1.20 o 
  -7   2   9      141.33      135.76      4.89 o 
  -6   2   9       78.93       74.98      2.49 o 
  -5   2   9        2.12        5.02      0.84 o 
  -4   2   9        1.80        1.76      0.56 o 
  -3   2   9       19.07       15.38      0.90 o 
  -2   2   9       79.44       75.31      1.59 o 
  -1   2   9      105.03       94.32      1.89 o 
   0   2   9       23.78       17.03      0.66 o 
   1   2   9     1439.74     1328.35     22.16 o 
   2   2   9      278.30      247.93      4.37 o 
   3   2   9        1.25        0.26      0.45 o 
   4   2   9        5.63        9.31      0.60 o 
   5   2   9       32.65       35.40      1.25 o 
   6   2   9       14.67       16.87      1.23 o 
   7   2   9       57.94       46.91      2.04 o 
   8   2   9       48.90       42.80      2.24 o 
   9   2   9       62.34       59.01      3.06 o 
  10   2   9        0.09        1.05      1.31 o 
  -8   3   9      172.76      201.10     12.74 o 
  -7   3   9       24.18       20.72      2.86 o 
  -6   3   9     1285.97     1285.28     32.81 o 
  -5   3   9       73.14       73.95      3.01 o 
  -4   3   9       41.84       50.40      1.54 o 
  -3   3   9      122.62      127.96      2.92 o 
  -2   3   9       57.61       52.82      1.41 o 
  -1   3   9      115.35      105.55      2.49 o 
   0   3   9      484.58      472.00      8.03 o 
   1   3   9      809.30      777.48     13.11 o 
   2   3   9      343.42      305.83      5.30 o 
   3   3   9      223.69      189.06      3.58 o 
   4   3   9       24.60       21.39      0.87 o 
   5   3   9       72.88       74.30      1.85 o 
   6   3   9      147.06      150.47      3.39 o 
   7   3   9      357.70      377.58      8.94 o 
   8   3   9      209.03      229.63      7.33 o 
   9   3   9       12.08       11.81      2.20 o 
  10   3   9        3.57        3.35      1.64 o 
  -7   4   9      109.95      101.34      4.81 o 
  -6   4   9       56.91       66.24      3.59 o 
  -5   4   9     1225.50     1191.26     24.18 o 
  -4   4   9     2360.09     2494.21     50.90 o 
  -3   4   9      362.53      375.66      7.46 o 
  -2   4   9        2.07        4.33      0.50 o 
  -1   4   9       74.62       61.57      1.44 o 
   0   4   9       27.98       27.08      0.87 o 
   1   4   9      169.32      146.44      3.49 o 
   2   4   9      161.02      143.06      3.50 o 
   3   4   9       13.18       19.28      0.73 o 
   4   4   9       27.83       25.24      0.86 o 
   5   4   9       33.38       32.96      1.06 o 
   6   4   9       47.67       45.70      1.43 o 
   7   4   9      678.23      677.51     17.59 o 
   8   4   9       26.88       30.03      1.59 o 
   9   4   9      120.31      128.98      4.61 o 
  10   4   9        7.38        8.79      1.08 o 
  11   4   9       19.73       34.28      2.76 o 
  -7   5   9       36.37       42.56      3.81 o 
  -6   5   9        5.60        7.15      1.48 o 
  -5   5   9      205.16      207.66      5.03 o 
  -4   5   9       83.20       78.94      2.18 o 
  -3   5   9     1288.23     1299.95     24.82 o 
  -2   5   9      299.64      275.19      5.21 o 
  -1   5   9      186.05      165.56      3.07 o 
   0   5   9       65.89       60.97      1.37 o 
   1   5   9       42.75       39.52      1.04 o 
   2   5   9       15.22       17.30      0.62 o 
   3   5   9       13.00       13.88      0.66 o 
   4   5   9       47.17       48.82      1.21 o 
   5   5   9      405.91      392.09      7.20 o 
   6   5   9      209.90      207.56      3.99 o 
   7   5   9      717.45      729.20     15.89 o 
   8   5   9      484.35      471.64     11.36 o 
   9   5   9        7.36        4.64      1.01 o 
  10   5   9       37.10       37.01      1.97 o 
  11   5   9       39.14       37.00      2.76 o 
  12   5   9        2.71       -0.26      1.44 o 
  -6   6   9        0.00        0.92      1.71 o 
  -5   6   9      420.49      448.77     16.33 o 
  -4   6   9     3058.03     2999.03     61.31 o 
  -3   6   9       18.24       21.21      0.88 o 
  -2   6   9      166.98      158.33      3.16 o 
  -1   6   9       78.30       74.03      1.61 o 
   0   6   9        9.00       10.45      0.52 o 
   1   6   9       17.57       16.31      0.55 o 
   2   6   9      100.82       95.63      1.80 o 
   3   6   9      147.02      141.28      2.51 o 
   4   6   9        5.82        3.89      0.48 o 
   5   6   9        2.61        2.38      0.50 o 
   6   6   9       75.28       75.97      1.76 o 
   7   6   9     1506.90     1480.67     34.43 o 
   8   6   9        0.13        0.05      0.85 o 
   9   6   9        5.28        5.20      0.92 o 
  10   6   9       26.95       34.16      1.73 o 
  11   6   9        4.12        2.56      1.11 o 
  12   6   9       14.82        7.88      1.44 o 
  -6   7   9        3.13        1.84      1.71 o 
  -5   7   9        4.93        8.87      1.44 o 
  -4   7   9      901.92      877.42     33.10 o 
  -3   7   9       43.30       38.24      1.23 o 
  -2   7   9      395.50      406.25      7.53 o 
  -1   7   9        6.14       10.02      0.68 o 
   0   7   9        2.72        2.35      0.47 o 
   1   7   9       22.87       19.72      1.03 o 
   2   7   9      117.20      108.98      2.12 o 
   3   7   9      964.95      902.75     14.50 o 
   4   7   9       63.88       62.98      1.37 o 
   5   7   9       39.28       38.48      1.04 o 
   6   7   9      404.42      391.57      8.27 o 
   7   7   9       27.72       31.46      1.09 o 
   8   7   9       57.67       47.73      1.84 o 
   9   7   9      141.78      118.29      3.34 o 
  10   7   9      205.63      231.39      6.60 o 
  11   7   9        0.64        1.40      0.95 o 
  12   7   9       27.20       29.14      1.85 o 
  -5   8   9        4.46        5.24      1.25 o 
  -4   8   9       22.27       26.07      1.59 o 
  -3   8   9      139.88      134.59      3.99 o 
  -2   8   9      326.40      338.03      6.66 o 
  -1   8   9     2213.55     2234.72     41.52 o 
   0   8   9      359.21      360.92      6.28 o 
   1   8   9       13.16       14.32      0.73 o 
   2   8   9      106.99      104.47      2.17 o 
   3   8   9        6.69        7.75      0.54 o 
   4   8   9      169.89      144.53      2.48 o 
   5   8   9      124.03      116.39      2.31 o 
   6   8   9        0.33        0.45      0.50 o 
   7   8   9      134.03      137.10      3.09 o 
   8   8   9       92.19       87.09      2.45 o 
   9   8   9      983.26      946.55     22.02 o 
  10   8   9       18.45       26.24      1.47 o 
  11   8   9        0.30        0.90      0.80 o 
  12   8   9       56.82       71.53      2.65 o 
  -5   9   9        7.27       10.90      1.84 o 
  -4   9   9        5.37        2.46      0.96 o 
  -3   9   9        0.46        0.04      0.90 o 
  -2   9   9       28.09       32.79      1.54 o 
  -1   9   9       14.14       14.44      1.01 o 
   0   9   9       32.54       28.15      1.62 o 
   1   9   9      490.64      497.05      9.45 o 
   2   9   9        6.26        5.25      0.60 o 
   3   9   9      857.38      828.76     13.82 o 
   4   9   9        9.19        8.59      0.57 o 
   5   9   9      237.50      216.23      3.87 o 
   6   9   9       44.86       42.20      1.35 o 
   7   9   9      304.61      297.44      6.14 o 
   8   9   9        3.41        4.46      0.72 o 
   9   9   9        2.42        1.25      0.67 o 
  10   9   9      117.79      126.25      3.45 o 
  11   9   9        1.79        2.91      0.84 o 
  12   9   9        1.15        1.63      0.68 o 
  -4  10   9       88.39       96.12      4.40 o 
  -3  10   9       56.56       49.18      2.25 o 
  -2  10   9       17.31       14.86      1.16 o 
  -1  10   9       17.91       13.61      0.99 o 
   0  10   9      434.86      416.31      9.70 o 
   1  10   9      128.36      134.43      3.51 o 
   2  10   9       28.73       37.93      1.53 o 
   3  10   9      118.42      113.89      2.12 o 
   4  10   9        1.09        0.46      0.65 o 
   5  10   9       37.15       38.06      1.44 o 
   6  10   9        0.11       -0.18      0.62 o 
   7  10   9       39.09       41.58      1.41 o 
   8  10   9       19.68       17.20      0.93 o 
   9  10   9       43.71       47.39      1.61 o 
  10  10   9       67.24       72.65      2.07 o 
  11  10   9        2.02        2.53      0.83 o 
  12  10   9       19.23       21.03      1.35 o 
  -4  11   9        2.48        3.02      1.31 o 
  -3  11   9       45.48       47.05      2.46 o 
  -2  11   9        0.05       -0.06      0.90 o 
  -1  11   9        4.93        6.73      0.81 o 
   0  11   9       28.24       37.63      1.54 o 
   1  11   9        2.49        1.57      0.78 o 
   2  11   9        8.29        7.55      0.90 o 
   3  11   9       94.33       96.65      2.33 o 
   4  11   9      275.16      265.48      5.06 o 
   5  11   9      334.08      351.66      7.68 o 
   6  11   9     1088.21     1072.92     22.56 o 
   7  11   9       16.26       18.84      1.03 o 
   8  11   9       33.87       37.62      1.32 o 
   9  11   9       34.09       37.45      1.40 o 
  10  11   9       76.92       77.92      2.12 o 
  11  11   9        0.06       -0.48      0.57 o 
  12  11   9        3.46        3.50      0.84 o 
  -3  12   9        0.19        0.84      1.05 o 
  -2  12   9        0.17        0.43      0.81 o 
  -1  12   9        6.50        4.55      0.81 o 
   0  12   9      149.49      142.53      3.62 o 
   1  12   9       39.55       42.77      1.60 o 
   2  12   9       76.70       74.32      2.24 o 
   3  12   9       11.36       11.29      0.83 o 
   4  12   9       13.63       15.15      0.90 o 
   5  12   9       38.30       39.26      1.41 o 
   6  12   9      253.40      250.76      5.58 o 
   7  12   9       58.13       58.72      2.43 o 
   8  12   9      244.13      232.85      5.74 o 
   9  12   9       18.29       23.74      1.57 o 
  10  12   9        3.22        3.73      0.66 o 
  11  12   9       40.01       47.10      1.39 o 
  12  12   9        1.50        1.66      1.05 o 
  -2  13   9        3.92        4.47      1.58 o 
  -1  13   9        2.58        4.07      1.10 o 
   0  13   9       26.62       20.50      1.10 o 
   1  13   9        2.75        7.19      0.85 o 
   2  13   9       30.38       27.57      1.52 o 
   3  13   9       49.99       46.87      1.49 o 
   4  13   9      146.39      153.30      3.53 o 
   5  13   9       19.36       18.70      0.92 o 
   6  13   9      655.76      684.14     17.23 o 
   7  13   9      199.42      205.02      4.60 o 
   8  13   9      109.95      112.88      2.99 o 
   9  13   9       21.12       23.16      1.21 o 
  10  13   9      111.24      120.71      3.55 o 
  11  13   9       11.14       11.02      1.33 o 
   0  14   9       43.19       54.11      2.06 o 
   1  14   9        1.21        1.04      0.63 o 
   2  14   9        8.20       13.05      0.81 o 
   3  14   9       41.72       47.76      1.76 o 
   4  14   9       22.55       21.98      0.96 o 
   5  14   9        9.78       10.03      0.69 o 
   6  14   9      135.52      135.95      3.39 o 
   7  14   9       14.87       16.56      0.95 o 
   8  14   9       19.70       19.17      0.99 o 
   9  14   9      156.82      158.29      4.93 o 
  10  14   9       61.12       69.23      2.16 o 
   2  15   9        9.57       11.30      1.71 o 
   3  15   9        0.02       -0.43      0.56 o 
   4  15   9       33.82       32.94      1.31 o 
   5  15   9       20.63       18.00      2.94 o 
   6  15   9       92.23       83.90      2.44 o 
   7  15   9       15.45       16.32      0.96 o 
   8  15   9        9.42        8.24      0.71 o 
   9  15   9        0.90        1.57      0.88 o 
  -8  -8  10        9.30        7.62      0.88 o 
  -7  -8  10       23.95       19.12      1.00 o 
  -6  -8  10        6.62        5.71      0.61 o 
  -5  -8  10       13.82       11.67      0.72 o 
  -4  -8  10        7.83        6.95      0.64 o 
  -3  -8  10       43.82       48.32      1.87 o 
  -2  -8  10        0.76        1.68      0.79 o 
 -10  -7  10      146.90      159.52      4.14 o 
  -9  -7  10       14.04       16.48      0.89 o 
  -8  -7  10        0.00       -0.50      0.50 o 
  -7  -7  10       72.37       63.41      2.53 o 
  -6  -7  10        5.32        7.09      0.65 o 
  -5  -7  10        7.65       11.72      0.86 o 
  -4  -7  10        1.24        2.22      0.58 o 
  -3  -7  10       31.27       31.07      1.15 o 
  -2  -7  10        0.44        0.97      0.62 o 
  -1  -7  10       37.55       45.35      1.57 o 
   0  -7  10        1.29        1.43      0.64 o 
 -11  -6  10       86.12       92.15      3.75 o 
 -10  -6  10       20.44       20.78      1.00 o 
  -9  -6  10       33.77       35.06      1.48 o 
  -8  -6  10       16.48       21.19      0.96 o 
  -7  -6  10       83.56       98.03      2.76 o 
  -6  -6  10       62.99       64.24      1.89 o 
  -5  -6  10       33.47       32.29      1.28 o 
  -4  -6  10        2.60        1.62      0.59 o 
  -3  -6  10        3.46        5.26      0.62 o 
  -2  -6  10        4.00        8.10      0.85 o 
  -1  -6  10        0.00        0.21      0.80 o 
   0  -6  10        2.05        1.74      0.53 o 
   1  -6  10       16.92       17.21      1.04 o 
   2  -6  10        3.99        5.53      0.97 o 
 -11  -5  10        0.93        0.83      0.72 o 
 -10  -5  10       27.00       37.10      1.50 o 
  -9  -5  10       12.68       16.55      0.83 o 
  -8  -5  10      208.68      222.23      4.77 o 
  -7  -5  10       11.11       12.09      0.80 o 
  -6  -5  10        3.48        3.34      0.66 o 
  -5  -5  10       36.54       37.99      1.32 o 
  -4  -5  10      668.52      667.23     13.42 o 
  -3  -5  10        3.97        4.04      0.65 o 
  -2  -5  10      540.91      532.04     10.81 o 
  -1  -5  10      118.86      120.97      3.16 o 
   0  -5  10       18.41       23.99      1.10 o 
   1  -5  10       10.59       14.65      0.82 o 
   2  -5  10       43.36       57.02      1.75 o 
   3  -5  10       68.18       75.37      2.02 o 
 -12  -4  10      151.44      140.28      7.88 o 
 -11  -4  10      216.69      233.06      6.82 o 
 -10  -4  10        8.68       12.39      1.11 o 
  -9  -4  10       65.01       64.14      2.15 o 
  -8  -4  10       44.10       37.84      1.47 o 
  -7  -4  10       19.26       14.92      0.96 o 
  -6  -4  10      261.96      291.39      6.71 o 
  -5  -4  10      110.09      120.55      2.85 o 
  -4  -4  10        1.66        0.92      0.60 o 
  -3  -4  10        1.40        1.82      0.64 o 
  -2  -4  10        5.08        5.03      0.66 o 
  -1  -4  10       22.75       25.89      1.14 o 
   0  -4  10      126.96      123.78      2.93 o 
   1  -4  10       35.51       34.88      1.37 o 
   2  -4  10        0.06        0.64      0.66 o 
   3  -4  10        9.03       11.06      0.92 o 
   4  -4  10       19.27       16.15      0.92 o 
   5  -4  10      174.57      191.27      7.14 o 
 -11  -3  10       97.90      105.10      4.03 o 
 -10  -3  10        3.49        5.87      0.96 o 
  -9  -3  10        2.13        5.73      0.83 o 
  -8  -3  10        9.66       16.41      0.98 o 
  -7  -3  10        0.02        0.16      0.73 o 
  -6  -3  10      343.03      339.65      6.68 o 
  -5  -3  10      134.50      132.89      3.08 o 
  -4  -3  10      260.39      237.20      5.09 o 
  -3  -3  10        6.44        7.06      0.68 o 
  -2  -3  10      591.11      561.56     15.73 o 
  -1  -3  10      279.13      276.73      5.91 o 
   0  -3  10        8.19        6.31      0.75 o 
   1  -3  10       25.45       23.01      0.99 o 
   2  -3  10       76.96       78.82      1.98 o 
   3  -3  10       31.99       31.76      1.41 o 
   4  -3  10      150.08      150.63      4.20 o 
   5  -3  10       62.82       64.33      2.08 o 
   6  -3  10       81.70       71.46      3.06 o 
 -11  -2  10       42.51       38.04      2.00 o 
 -10  -2  10       16.63       15.28      1.24 o 
  -9  -2  10        3.76        7.91      1.46 o 
  -8  -2  10        2.30        7.01      1.99 o 
  -7  -2  10       48.36       37.22      1.57 o 
  -6  -2  10       30.54       33.00      1.26 o 
  -5  -2  10      203.27      200.64      4.56 o 
  -4  -2  10      149.27      154.21      3.57 o 
  -3  -2  10      653.08      659.65     11.85 o 
  -2  -2  10        7.88        8.79      0.62 o 
  -1  -2  10      224.61      225.65      4.12 o 
   0  -2  10      224.30      214.34      4.69 o 
   1  -2  10      123.77      122.11      3.40 o 
   2  -2  10      139.16      140.61      4.00 o 
   3  -2  10       11.82       10.21      0.96 o 
   4  -2  10        1.37        1.50      0.75 o 
   5  -2  10      105.44       91.53      2.77 o 
   6  -2  10        2.65        4.47      1.02 o 
   7  -2  10       60.49       63.44      4.07 o 
 -11  -1  10       13.75       13.53      1.71 o 
 -10  -1  10       18.80       17.89      1.57 o 
  -9  -1  10        0.88        3.35      0.95 o 
  -8  -1  10        3.39        1.38      0.90 o 
  -7  -1  10       44.33       42.44      1.92 o 
  -6  -1  10      109.42      107.89      2.97 o 
  -5  -1  10       71.18       68.24      1.91 o 
  -4  -1  10       57.97       53.41      1.46 o 
  -3  -1  10       33.07       28.89      0.99 o 
  -2  -1  10      244.23      228.95      3.93 o 
  -1  -1  10       67.71       59.25      1.37 o 
   0  -1  10      101.89       99.20      1.95 o 
   1  -1  10       83.09       75.58      1.97 o 
   2  -1  10      296.82      295.60      6.87 o 
   3  -1  10        2.10        0.87      0.83 o 
   4  -1  10       59.22       54.41      1.92 o 
   5  -1  10       14.73       12.88      1.10 o 
   6  -1  10       13.82       15.28      1.39 o 
   7  -1  10       47.15       48.06      3.87 o 
 -10   0  10       27.52       24.43      2.63 o 
  -9   0  10       81.08       79.37      3.01 o 
  -8   0  10        0.20        0.23      0.87 o 
  -7   0  10      191.14      168.03      5.38 o 
  -6   0  10       21.21       22.76      1.34 o 
  -5   0  10       28.45       27.97      1.11 o 
  -4   0  10       20.96       22.82      0.88 o 
  -3   0  10       25.10       25.22      1.05 o 
  -2   0  10      110.08      118.39      2.17 o 
  -1   0  10      159.26      152.07      2.79 o 
   0   0  10       86.62       82.88      1.65 o 
   1   0  10      759.14      710.66     11.82 o 
   2   0  10      526.39      504.18      9.20 o 
   3   0  10        0.01        1.17      0.69 o 
   4   0  10       10.92       14.37      1.06 o 
   5   0  10      615.25      607.00     15.17 o 
   6   0  10      131.92      112.76      3.38 o 
   7   0  10       86.33       86.22      2.66 o 
   8   0  10       44.64       50.22      2.37 o 
  -9   1  10       43.13       43.87      3.81 o 
  -8   1  10       81.10       84.82      4.22 o 
  -7   1  10      663.06      640.76     22.79 o 
  -6   1  10      412.60      393.54      9.59 o 
  -5   1  10        2.92        1.82      0.66 o 
  -4   1  10       11.66        9.32      0.68 o 
  -3   1  10        0.13        0.13      0.48 o 
  -2   1  10        9.81        9.09      0.58 o 
  -1   1  10      142.13      134.65      2.52 o 
   0   1  10        0.26        0.40      0.42 o 
   1   1  10       38.50       45.32      1.20 o 
   2   1  10      100.87       95.40      1.93 o 
   3   1  10        0.61        0.50      0.60 o 
   4   1  10     1364.70     1364.95     27.76 o 
   5   1  10      127.92      131.60      3.51 o 
   6   1  10       20.26       24.47      1.36 o 
   7   1  10        1.14        1.79      1.19 o 
   8   1  10      102.67       99.10      3.34 o 
   9   1  10       18.06       16.68      1.84 o 
  -9   2  10        4.66        3.68      1.71 o 
  -8   2  10       40.73       38.14      2.60 o 
  -7   2  10      230.62      210.76      7.57 o 
  -6   2  10       29.59       33.05      1.91 o 
  -5   2  10      131.29      126.05      2.95 o 
  -4   2  10      116.62      114.65      2.59 o 
  -3   2  10      102.27       96.07      2.12 o 
  -2   2  10        0.06        1.02      0.46 o 
  -1   2  10       95.25      101.99      2.24 o 
   0   2  10      116.34      113.21      2.09 o 
   1   2  10        2.77        6.10      0.91 o 
   2   2  10        2.40        2.02      0.50 o 
   3   2  10      627.44      578.44     10.16 o 
   4   2  10       56.20       53.57      1.53 o 
   5   2  10      320.15      333.30      7.82 o 
   6   2  10       50.02       60.68      2.08 o 
   7   2  10        1.93        1.93      0.92 o 
   8   2  10       13.24       12.85      1.04 o 
   9   2  10       13.01       18.20      1.44 o 
  10   2  10       45.90       64.49      4.07 o 
  -8   3  10       48.08       50.74      8.34 o 
  -7   3  10        0.20        0.44      0.99 o 
  -6   3  10        0.21       -0.93      1.00 o 
  -5   3  10        1.73        3.43      0.76 o 
  -4   3  10       34.43       31.18      1.46 o 
  -3   3  10      161.21      152.74      3.24 o 
  -2   3  10       24.05       19.69      0.74 o 
  -1   3  10        5.40        6.61      0.54 o 
   0   3  10        2.02        0.91      0.46 o 
   1   3  10      109.98      106.73      2.10 o 
   2   3  10       41.17       40.27      1.10 o 
   3   3  10      432.29      381.97      6.89 o 
   4   3  10     1746.01     1662.55     28.71 o 
   5   3  10      785.99      783.86     16.94 o 
   6   3  10       41.99       42.04      1.71 o 
   7   3  10       19.84       22.65      1.21 o 
   8   3  10      116.45      135.10      3.92 o 
   9   3  10       23.25       19.99      1.36 o 
  10   3  10       15.29       19.18      1.39 o 
  -8   4  10       20.30       17.86      2.63 o 
  -7   4  10      113.08      111.17      5.18 o 
  -6   4  10        0.89        2.68      1.38 o 
  -5   4  10        6.72        6.08      1.01 o 
  -4   4  10        3.83        1.05      0.65 o 
  -3   4  10      128.08      115.19      2.74 o 
  -2   4  10        0.08        0.04      0.54 o 
  -1   4  10       15.37       18.87      1.15 o 
   0   4  10      435.04      409.18      8.04 o 
   1   4  10      149.09      136.71      2.54 o 
   2   4  10        6.85        7.57      0.54 o 
   3   4  10       33.95       33.36      1.06 o 
   4   4  10       66.96       61.53      1.44 o 
   5   4  10        9.04       10.96      0.79 o 
   6   4  10       15.83       20.17      1.16 o 
   7   4  10      627.07      597.98     13.81 o 
   8   4  10       67.39       67.86      2.83 o 
   9   4  10       13.18       16.90      1.16 o 
  10   4  10        1.71        6.15      1.05 o 
  11   4  10       11.94       14.32      1.84 o 
  -7   5  10       19.58       25.53      2.56 o 
  -6   5  10       12.23       14.08      1.38 o 
  -5   5  10       96.67       98.38      3.20 o 
  -4   5  10     3782.56     3554.80     66.81 o 
  -3   5  10     1091.87     1083.71     19.46 o 
  -2   5  10      222.00      213.90      4.62 o 
  -1   5  10      469.87      431.40      7.78 o 
   0   5  10       52.06       47.71      1.27 o 
   1   5  10       10.83        8.43      0.54 o 
   2   5  10       23.65       24.22      0.84 o 
   3   5  10        0.14        0.33      0.49 o 
   4   5  10       20.41       19.58      1.04 o 
   5   5  10       71.56       64.15      1.89 o 
   6   5  10       56.43       55.92      1.70 o 
   7   5  10       40.41       37.92      1.96 o 
   8   5  10       50.31       59.14      2.31 o 
   9   5  10       23.59       22.25      1.51 o 
  10   5  10        8.49        9.59      1.08 o 
  11   5  10        5.37        5.65      1.58 o 
  -6   6  10       35.71       40.76      2.12 o 
  -5   6  10      183.68      190.72      8.30 o 
  -4   6  10      222.27      216.22      7.13 o 
  -3   6  10      299.32      311.62      6.24 o 
  -2   6  10      955.98      956.02     18.28 o 
  -1   6  10      432.16      388.53      6.80 o 
   0   6  10      176.35      161.29      3.13 o 
   1   6  10       47.99       41.47      1.28 o 
   2   6  10      190.94      183.69      3.55 o 
   3   6  10      155.08      163.40      3.39 o 
   4   6  10       39.87       35.01      1.02 o 
   5   6  10       70.67       82.93      1.99 o 
   6   6  10      489.97      493.47     10.72 o 
   7   6  10      250.99      256.90      6.45 o 
   8   6  10        6.85        9.26      1.00 o 
   9   6  10       33.08       30.23      1.51 o 
  10   6  10       31.82       35.38      2.58 o 
  11   6  10       27.77       33.10      1.59 o 
  -6   7  10        3.04        7.22      1.84 o 
  -5   7  10       16.04       18.01      1.62 o 
  -4   7  10       98.33       99.52      3.73 o 
  -3   7  10      186.10      180.90      5.19 o 
  -2   7  10      271.95      266.44      5.07 o 
  -1   7  10      437.95      400.25      7.39 o 
   0   7  10       30.31       31.95      2.06 o 
   1   7  10       18.91       17.45      1.14 o 
   2   7  10        0.12        0.07      0.43 o 
   3   7  10      309.54      298.80      5.28 o 
   4   7  10       23.07       20.96      0.71 o 
   5   7  10      974.05      905.93     16.81 o 
   6   7  10       21.64       19.72      1.00 o 
   7   7  10      362.78      381.76      9.31 o 
   8   7  10      693.09      709.40     16.78 o 
   9   7  10      329.54      305.24      7.50 o 
  10   7  10       13.10        9.65      0.94 o 
  11   7  10        0.57        0.67      0.97 o 
  12   7  10       10.09        9.85      1.71 o 
  -5   8  10        4.94        3.02      1.11 o 
  -4   8  10      182.00      164.87      5.33 o 
  -3   8  10      112.99      124.65      4.27 o 
  -2   8  10      166.43      160.76      4.19 o 
  -1   8  10       63.30       54.86      1.74 o 
   0   8  10       86.10       81.99      2.28 o 
   1   8  10       71.39       65.78      1.68 o 
   2   8  10      290.32      270.84      5.00 o 
   3   8  10       88.30       95.19      2.32 o 
   4   8  10      145.05      142.42      2.58 o 
   5   8  10       21.88       24.99      0.86 o 
   6   8  10      441.53      418.56      9.19 o 
   7   8  10       15.44       11.97      0.84 o 
   8   8  10       66.75       56.91      2.03 o 
   9   8  10        3.94        6.44      0.90 o 
  10   8  10       26.03       31.72      1.53 o 
  11   8  10      199.25      198.42      6.32 o 
  12   8  10        0.10       -1.44      1.44 o 
  -6   9  10        0.53        0.92      1.31 o 
  -4   9  10        1.25        2.43      0.93 o 
  -3   9  10        2.85        2.20      0.98 o 
  -2   9  10        1.88        3.63      0.97 o 
  -1   9  10        0.81       -0.23      0.78 o 
   0   9  10       15.63       16.13      1.07 o 
   1   9  10      163.69      162.50      3.82 o 
   2   9  10      188.43      187.68      4.12 o 
   3   9  10        7.15        9.14      0.65 o 
   4   9  10        1.67        1.73      0.53 o 
   5   9  10        0.46        0.69      0.66 o 
   6   9  10       29.11       27.46      1.18 o 
   7   9  10        2.06        1.57      0.75 o 
   8   9  10       55.40       57.55      1.67 o 
   9   9  10       10.10       10.72      0.97 o 
  10   9  10       18.15       23.93      1.31 o 
  11   9  10       68.36       71.56      2.96 o 
  12   9  10        6.37        9.01      1.11 o 
  -4  10  10        0.70        0.08      0.97 o 
  -3  10  10       58.93       67.48      4.06 o 
  -2  10  10       70.48       63.52      2.30 o 
  -1  10  10       36.44       48.99      2.01 o 
   0  10  10        8.96       10.48      0.94 o 
   1  10  10       78.15       69.29      2.15 o 
   2  10  10     1317.69     1315.94     25.30 o 
   3  10  10      203.52      208.98      4.72 o 
   4  10  10        3.43        1.63      0.66 o 
   5  10  10      289.83      286.72      5.89 o 
   6  10  10        2.77        4.07      0.77 o 
   7  10  10       42.88       45.10      1.77 o 
   8  10  10       41.45       44.32      1.54 o 
   9  10  10       84.62       81.21      2.02 o 
  10  10  10      120.15      122.23      3.73 o 
  11  10  10       24.88       31.05      1.42 o 
  12  10  10       14.98       14.63      1.25 o 
  -3  11  10       29.55       29.11      1.85 o 
  -2  11  10       18.39       19.27      1.13 o 
  -1  11  10        4.28        4.49      0.76 o 
   0  11  10       33.09       32.37      1.61 o 
   1  11  10       55.77       48.84      1.76 o 
   2  11  10        4.76        4.30      0.68 o 
   3  11  10       97.41       99.07      2.63 o 
   4  11  10       23.80       25.45      1.53 o 
   5  11  10      343.65      344.85      7.65 o 
   6  11  10        4.11        6.56      0.77 o 
   7  11  10       28.19       25.14      1.29 o 
   8  11  10      145.11      148.31      3.89 o 
   9  11  10      218.44      217.92      5.49 o 
  10  11  10       60.50       56.89      2.07 o 
  11  11  10       11.39       11.11      0.88 o 
  12  11  10       81.86       90.37      3.81 o 
  -3  12  10       51.09       60.03      3.55 o 
  -2  12  10       29.08       29.64      1.81 o 
  -1  12  10       30.57       24.39      1.41 o 
   0  12  10       24.77       25.15      1.60 o 
   1  12  10       73.72       75.18      2.21 o 
   2  12  10       23.90       22.22      1.00 o 
   3  12  10        1.01        0.55      0.64 o 
   4  12  10      195.08      194.85      6.92 o 
   5  12  10       15.34       15.14      0.93 o 
   6  12  10       67.81       68.05      1.92 o 
   7  12  10      105.96      106.03      2.64 o 
   8  12  10      181.18      188.45      4.73 o 
   9  12  10       18.25       20.32      1.11 o 
  10  12  10        0.00       -0.35      0.58 o 
  11  12  10       51.21       47.31      1.68 o 
  -2  13  10       31.60       40.85      2.89 o 
  -1  13  10        6.25        3.86      1.01 o 
   0  13  10        3.10        6.10      0.76 o 
   1  13  10        3.21        6.46      0.66 o 
   2  13  10        9.15       13.02      0.78 o 
   3  13  10        4.04        8.41      0.70 o 
   4  13  10       29.10       28.43      1.33 o 
   5  13  10       65.23       68.81      2.28 o 
   6  13  10      204.51      201.99      4.54 o 
   7  13  10      254.18      258.15      6.35 o 
   8  13  10      161.14      152.63      4.38 o 
   9  13  10       33.00       33.01      1.44 o 
  10  13  10       51.59       49.96      1.75 o 
  11  13  10       43.18       34.69      2.04 o 
   0  14  10       30.71       37.70      3.02 o 
   1  14  10       25.42       20.29      1.81 o 
   2  14  10       17.54       14.00      1.10 o 
   3  14  10      115.85      122.04      3.05 o 
   4  14  10       75.96       77.98      2.41 o 
   5  14  10        0.69        0.44      0.57 o 
   6  14  10        4.41        4.32      0.62 o 
   7  14  10       40.04       40.15      1.50 o 
   8  14  10        6.84        6.24      0.78 o 
   9  14  10       16.32       16.31      0.90 o 
  10  14  10        9.51        8.41      1.11 o 
   3  15  10       88.30       82.25      2.75 o 
   4  15  10      113.75      100.51      3.24 o 
   5  15  10       53.80       55.06      2.84 o 
   6  15  10       88.74       96.36      3.13 o 
   7  15  10       18.43       15.44      1.50 o 
   8  15  10        8.76        8.85      0.97 o 
  -8  -7  11        0.36        0.53      0.65 o 
  -7  -7  11       36.55       33.97      1.41 o 
  -6  -7  11       41.58       42.98      1.63 o 
  -5  -7  11        0.94        1.19      0.53 o 
  -4  -7  11       19.51       21.90      1.87 o 
  -3  -7  11        0.86        2.13      0.65 o 
  -2  -7  11       41.32       43.35      2.76 o 
  -9  -6  11        7.34        9.01      0.71 o 
  -8  -6  11      128.16      139.49      3.30 o 
  -7  -6  11      121.03      126.12      3.75 o 
  -6  -6  11       81.30       83.65      2.39 o 
  -5  -6  11        3.83        4.85      0.62 o 
  -4  -6  11        7.72        9.61      0.61 o 
  -3  -6  11        2.54        3.15      0.66 o 
  -2  -6  11       13.07       16.39      0.90 o 
  -1  -6  11       18.38       19.82      0.93 o 
   0  -6  11        7.86        7.38      0.63 o 
 -10  -5  11        0.88        1.41      0.73 o 
  -9  -5  11       17.33       18.87      1.92 o 
  -8  -5  11       45.52       43.39      1.29 o 
  -7  -5  11       97.27      103.07      2.60 o 
  -6  -5  11      640.10      678.46     16.44 o 
  -5  -5  11      220.62      230.55      5.42 o 
  -4  -5  11       24.67       25.96      1.22 o 
  -3  -5  11       27.69       25.41      1.23 o 
  -2  -5  11        2.63        2.30      0.63 o 
  -1  -5  11       49.24       48.08      1.72 o 
   0  -5  11       63.78       68.05      1.90 o 
   1  -5  11       11.22        7.73      0.70 o 
   2  -5  11       13.74       14.46      0.83 o 
 -11  -4  11        6.99       10.38      1.71 o 
 -10  -4  11        8.36        8.65      0.93 o 
  -9  -4  11       13.95       20.13      1.28 o 
  -8  -4  11      155.99      175.77      3.85 o 
  -7  -4  11        5.59        6.68      0.70 o 
  -6  -4  11        0.58        0.62      0.62 o 
  -5  -4  11        7.87       10.10      0.75 o 
  -4  -4  11      315.26      335.46      7.53 o 
  -3  -4  11       76.53       82.22      2.08 o 
  -2  -4  11       91.49       89.08      3.90 o 
  -1  -4  11      124.54      123.92      2.88 o 
   0  -4  11        6.75        5.58      0.67 o 
   1  -4  11       32.17       27.99      1.16 o 
   2  -4  11       11.77        9.77      0.87 o 
   3  -4  11        0.02        0.53      0.57 o 
 -11  -3  11       51.54       50.89      2.23 o 
 -10  -3  11       26.69       33.32      1.59 o 
  -9  -3  11        2.23        2.00      0.72 o 
  -8  -3  11        5.69        7.51      0.76 o 
  -7  -3  11        2.45        0.92      0.68 o 
  -6  -3  11      172.07      165.86      3.68 o 
  -5  -3  11      132.63      140.65      3.24 o 
  -4  -3  11       15.05       17.67      0.92 o 
  -3  -3  11      209.34      212.75      4.59 o 
  -2  -3  11       79.93       87.50      2.65 o 
  -1  -3  11       77.81       73.81      1.98 o 
   0  -3  11      175.29      170.56      3.82 o 
   1  -3  11       35.99       38.01      1.33 o 
   2  -3  11       38.26       35.67      1.45 o 
   3  -3  11       41.41       48.91      1.80 o 
   4  -3  11       11.65        7.09      0.78 o 
   5  -3  11        0.09       -0.88      0.88 o 
 -11  -2  11        0.67        0.79      1.31 o 
 -10  -2  11       19.97       25.86      1.36 o 
  -9  -2  11        9.70        8.01      0.86 o 
  -8  -2  11       18.28       22.41      1.33 o 
  -7  -2  11        3.21        3.22      0.71 o 
  -6  -2  11        1.31        0.55      0.60 o 
  -5  -2  11      145.91      162.16      3.43 o 
  -4  -2  11       82.14       82.15      2.15 o 
  -3  -2  11      346.71      363.09      7.54 o 
  -2  -2  11      170.24      171.86      3.54 o 
  -1  -2  11      193.24      188.84      4.19 o 
   0  -2  11      144.35      143.89      3.31 o 
   1  -2  11        3.08        2.20      0.63 o 
   2  -2  11       55.56       52.19      1.66 o 
   3  -2  11       43.50       49.01      1.56 o 
   4  -2  11        6.63        5.07      0.67 o 
   5  -2  11       28.39       31.04      1.59 o 
   6  -2  11       43.19       42.27      3.35 o 
 -11  -1  11       81.45       85.90      4.60 o 
 -10  -1  11        0.54       -0.26      0.76 o 
  -9  -1  11       17.59       21.41      1.34 o 
  -8  -1  11       21.41       21.95      1.28 o 
  -7  -1  11        1.43       -0.53      0.82 o 
  -6  -1  11        8.72        4.42      0.84 o 
  -5  -1  11      123.62      125.38      3.02 o 
  -4  -1  11       36.21       30.36      1.29 o 
  -3  -1  11       11.83       12.01      0.77 o 
  -2  -1  11      410.18      418.55      8.73 o 
  -1  -1  11      258.85      256.60      5.53 o 
   0  -1  11      108.90      114.47      2.89 o 
   1  -1  11      188.26      182.12      4.11 o 
   2  -1  11        1.82        3.14      0.81 o 
   3  -1  11      504.68      512.51     11.55 o 
   4  -1  11       75.13       76.25      2.24 o 
   5  -1  11       10.34        7.84      0.78 o 
   6  -1  11        6.68        4.48      0.86 o 
   7  -1  11        0.07        0.46      0.93 o 
 -11   0  11       19.73       17.21      1.71 o 
 -10   0  11      105.73      123.47      7.36 o 
  -9   0  11        0.39       -0.07      1.02 o 
  -8   0  11        4.66        7.27      0.95 o 
  -7   0  11      125.65      124.70      3.35 o 
  -6   0  11      153.78      169.03      4.30 o 
  -5   0  11       28.40       42.60      1.66 o 
  -4   0  11      216.08      205.20      5.09 o 
  -3   0  11      229.94      227.46      4.41 o 
  -2   0  11       19.01       21.72      1.02 o 
  -1   0  11        0.03       -0.48      0.48 o 
   0   0  11      302.34      287.24      5.34 o 
   1   0  11      638.39      628.57     12.82 o 
   2   0  11       24.76       22.30      1.06 o 
   3   0  11        3.53        4.61      0.87 o 
   4   0  11       83.52       85.17      2.47 o 
   5   0  11       16.45       16.75      1.02 o 
   6   0  11        0.00        0.20      0.72 o 
   7   0  11       20.97       24.00      1.26 o 
 -10   1  11        2.99        3.28      1.18 o 
  -9   1  11      110.21      111.48      4.73 o 
  -8   1  11       42.20       41.70      2.17 o 
  -7   1  11       47.80       49.56      2.01 o 
  -6   1  11       38.30       32.16      1.73 o 
  -5   1  11       40.23       43.69      1.71 o 
  -4   1  11       10.17       11.84      0.81 o 
  -3   1  11      156.78      164.55      3.33 o 
  -2   1  11      225.49      216.45      4.03 o 
  -1   1  11       12.99       11.00      0.60 o 
   0   1  11       32.60       35.26      1.37 o 
   1   1  11      211.39      219.18      4.08 o 
   2   1  11      231.46      217.08      5.21 o 
   3   1  11     1105.10     1073.87     20.31 o 
   4   1  11       89.89       85.71      2.13 o 
   5   1  11        4.99        3.37      0.75 o 
   6   1  11        0.14       -0.09      0.80 o 
   7   1  11       44.18       44.07      1.72 o 
   8   1  11        6.74        8.84      1.29 o 
 -10   2  11        1.41       -1.05      1.05 o 
  -9   2  11        6.30        4.33      1.71 o 
  -8   2  11      306.58      329.07     13.38 o 
  -7   2  11        9.97       14.79      1.33 o 
  -6   2  11       14.63       21.06      1.36 o 
  -5   2  11       62.92       59.08      2.03 o 
  -4   2  11      120.03      102.28      3.33 o 
  -3   2  11       89.27       88.31      2.41 o 
  -2   2  11      197.94      195.23      3.71 o 
  -1   2  11      268.83      273.57      5.02 o 
   0   2  11      149.49      150.63      2.82 o 
   1   2  11       20.74       23.43      1.05 o 
   2   2  11      237.83      207.95      3.88 o 
   3   2  11        0.19        0.81      0.66 o 
   4   2  11       71.59       80.39      2.20 o 
   5   2  11      436.37      464.93     10.69 o 
   6   2  11      276.09      253.74      6.06 o 
   7   2  11       24.09       26.96      1.33 o 
   8   2  11       27.50       33.16      1.66 o 
   9   2  11        4.91        7.71      1.07 o 
  -8   3  11        0.13        0.36      0.90 o 
  -7   3  11        2.06        3.22      1.01 o 
  -6   3  11       79.33       75.71      2.67 o 
  -5   3  11      440.12      425.67     11.56 o 
  -4   3  11       76.57       65.54      2.87 o 
  -3   3  11      141.41      136.62      5.50 o 
  -2   3  11       13.34       11.14      0.69 o 
  -1   3  11       81.49       81.19      1.79 o 
   0   3  11      310.62      294.98      5.60 o 
   1   3  11      149.97      161.77      3.33 o 
   2   3  11       82.08       77.77      1.76 o 
   3   3  11        2.60        3.71      0.70 o 
   4   3  11      800.69      798.12     16.40 o 
   5   3  11      308.58      317.73      7.49 o 
   6   3  11       40.64       40.65      1.65 o 
   7   3  11        0.04       -0.72      0.72 o 
   8   3  11       10.16        6.87      1.06 o 
   9   3  11        0.02       -0.55      0.97 o 
  -8   4  11       66.13       66.09      7.62 o 
  -7   4  11        0.73        1.32      2.43 o 
  -6   4  11       27.41       26.21      1.72 o 
  -5   4  11       31.48       34.20      1.66 o 
  -4   4  11       17.52       24.31      1.39 o 
  -3   4  11      100.36       88.74      2.12 o 
  -2   4  11       56.02       60.03      1.51 o 
  -1   4  11        6.85        7.44      0.59 o 
   0   4  11       45.72       49.26      1.31 o 
   1   4  11       57.20       53.16      1.45 o 
   2   4  11        0.10        0.35      0.50 o 
   3   4  11      228.13      209.74      4.21 o 
   4   4  11       53.54       60.13      1.88 o 
   5   4  11        0.14       -0.17      0.74 o 
   6   4  11      300.92      291.48      6.93 o 
   7   4  11      155.15      170.84      4.27 o 
   8   4  11      139.30      127.51      3.74 o 
   9   4  11       41.86       52.36      2.67 o 
  10   4  11      100.37      121.35      4.64 o 
  -8   5  11        0.12       -1.31      1.31 o 
  -7   5  11       11.72       14.19      2.36 o 
  -6   5  11        1.50        4.40      1.34 o 
  -5   5  11       96.35       98.51      3.72 o 
  -4   5  11        0.04        0.78      0.80 o 
  -3   5  11      124.03      120.34      3.16 o 
  -2   5  11        0.09       -0.12      0.58 o 
  -1   5  11        8.47        7.72      0.63 o 
   0   5  11       30.81       34.82      1.19 o 
   1   5  11        0.40        0.40      0.53 o 
   2   5  11       83.10       83.48      2.25 o 
   3   5  11       12.56       14.97      1.01 o 
   4   5  11        0.74        0.99      0.59 o 
   5   5  11        2.65        1.58      0.71 o 
   6   5  11      456.95      461.36      9.19 o 
   7   5  11       12.00       11.39      0.89 o 
   8   5  11       23.72       29.95      1.46 o 
   9   5  11       12.44       11.86      0.98 o 
  10   5  11      126.16      129.68      4.09 o 
  -6   6  11      107.30       97.10      3.59 o 
  -5   6  11      355.69      353.47     14.34 o 
  -4   6  11      371.81      362.03     11.28 o 
  -3   6  11        1.37        2.12      0.96 o 
  -2   6  11       40.10       42.41      1.47 o 
  -1   6  11      821.50      760.03     13.52 o 
   0   6  11       54.05       51.66      1.37 o 
   1   6  11      357.29      342.02      6.63 o 
   2   6  11       99.00       91.56      1.87 o 
   3   6  11       54.72       52.80      1.36 o 
   4   6  11        0.13       -0.07      0.57 o 
   5   6  11      115.97      109.88      2.59 o 
   6   6  11      116.04      101.86      2.48 o 
   7   6  11       25.08       33.06      1.70 o 
   8   6  11       71.96       76.17      2.14 o 
   9   6  11      124.92      142.65      4.07 o 
  10   6  11       16.68       24.62      1.94 o 
  11   6  11       23.79       24.35      1.53 o 
  -6   7  11      114.91      113.33      4.68 o 
  -5   7  11        0.05       -0.01      0.93 o 
  -4   7  11      722.69      700.12     18.12 o 
  -3   7  11       15.76       15.27      1.17 o 
  -2   7  11       72.48       73.48      2.31 o 
  -1   7  11       15.36       17.19      1.08 o 
   0   7  11      304.32      303.18      6.26 o 
   1   7  11       43.79       40.84      1.27 o 
   2   7  11       26.30       24.19      1.04 o 
   3   7  11       56.65       66.14      1.71 o 
   4   7  11        7.41        8.73      0.66 o 
   5   7  11       25.65       34.30      1.12 o 
   6   7  11      814.21      791.23     15.45 o 
   7   7  11      382.66      388.85      9.44 o 
   8   7  11      339.06      325.36      7.94 o 
   9   7  11        7.03        8.17      0.87 o 
  10   7  11       13.69       10.95      1.12 o 
  11   7  11        0.08        2.08      0.80 o 
  -5   8  11      458.18      449.55     16.33 o 
  -4   8  11        2.82        2.59      1.00 o 
  -3   8  11        6.46        8.52      1.00 o 
  -2   8  11       59.37       64.54      2.13 o 
  -1   8  11       16.44       19.94      1.17 o 
   0   8  11       93.65      100.37      2.85 o 
   1   8  11     1417.27     1414.55     29.34 o 
   2   8  11      662.66      607.91     15.00 o 
   3   8  11       91.96       82.58      2.31 o 
   4   8  11        0.00       -0.70      0.70 o 
   5   8  11      424.39      430.10      8.63 o 
   6   8  11      107.02       99.16      2.54 o 
   7   8  11       16.27       15.83      1.10 o 
   8   8  11       47.81       57.40      1.96 o 
   9   8  11       43.49       41.82      1.64 o 
  10   8  11       41.35       35.75      1.33 o 
  11   8  11       34.22       34.23      1.99 o 
  -5   9  11       41.03       29.96      1.95 o 
  -4   9  11       50.05       51.10      2.22 o 
  -3   9  11        4.86        8.27      1.09 o 
  -2   9  11        0.07       -0.05      0.80 o 
  -1   9  11      138.83      155.70      4.06 o 
   0   9  11       25.18       25.41      1.15 o 
   1   9  11       79.22       75.96      1.94 o 
   2   9  11      256.96      258.56      5.70 o 
   3   9  11       32.97       36.11      1.35 o 
   4   9  11      133.32      131.99      3.26 o 
   5   9  11      231.84      223.84      4.70 o 
   6   9  11      117.30      120.84      3.04 o 
   7   9  11       72.36       68.88      1.82 o 
   8   9  11      232.96      231.19      5.80 o 
   9   9  11       11.45       14.39      0.99 o 
  10   9  11        8.29       11.56      0.84 o 
  11   9  11        6.60        6.93      0.66 o 
  -5  10  11       62.31       60.82      3.81 o 
  -4  10  11       22.22       14.58      1.21 o 
  -3  10  11        4.33        6.16      0.96 o 
  -2  10  11       56.66       63.88      2.58 o 
  -1  10  11       13.99       13.81      1.10 o 
   0  10  11        0.57        2.34      0.64 o 
   1  10  11       16.06       15.53      0.87 o 
   2  10  11      111.03      113.93      2.85 o 
   3  10  11       12.01       13.68      0.89 o 
   4  10  11        0.69        1.18      0.68 o 
   5  10  11       47.45       47.42      1.49 o 
   6  10  11       23.65       27.21      1.16 o 
   7  10  11       44.92       44.51      1.53 o 
   8  10  11      158.72      159.04      3.76 o 
   9  10  11        0.94        1.95      0.70 o 
  10  10  11        0.68        0.45      0.60 o 
  11  10  11       17.93       25.01      1.82 o 
  -4  11  11       13.37        9.33      1.58 o 
  -3  11  11        8.83        9.37      1.07 o 
  -2  11  11        3.04        4.75      0.93 o 
  -1  11  11      275.22      280.31      8.46 o 
   0  11  11        0.91        2.16      0.66 o 
   1  11  11        2.68        1.84      0.68 o 
   2  11  11      136.86      152.40      3.30 o 
   3  11  11      167.23      171.97      4.80 o 
   4  11  11      103.52      107.47      2.69 o 
   5  11  11      324.23      337.20      8.05 o 
   6  11  11        0.46       -0.29      0.70 o 
   7  11  11       57.56       57.55      1.74 o 
   8  11  11       21.52       20.72      0.97 o 
   9  11  11       38.12       40.23      1.46 o 
  10  11  11       74.71       78.82      2.52 o 
  11  11  11        4.52        1.49      0.62 o 
  -3  12  11       14.41       11.95      1.58 o 
  -2  12  11       11.67       13.60      1.03 o 
  -1  12  11      107.73       99.80      4.04 o 
   0  12  11        1.02        1.94      0.61 o 
   1  12  11        1.88        1.22      0.62 o 
   2  12  11       29.90       32.12      1.18 o 
   3  12  11        2.04        1.28      0.64 o 
   4  12  11        0.70        1.28      0.64 o 
   5  12  11      121.78      127.59      3.33 o 
   6  12  11      220.64      218.58      4.88 o 
   7  12  11      198.46      202.33      5.02 o 
   8  12  11       60.66       69.57      2.07 o 
   9  12  11       10.42       13.29      0.81 o 
  10  12  11        1.60        1.83      0.65 o 
  -1  13  11        0.75        1.65      0.75 o 
   0  13  11       17.68       18.12      1.11 o 
   1  13  11       31.32       34.27      1.29 o 
   2  13  11       11.09       11.97      0.73 o 
   3  13  11        1.61        1.10      0.57 o 
   4  13  11       28.87       31.18      1.36 o 
   5  13  11      382.02      353.22      8.33 o 
   6  13  11        0.11       -0.25      0.52 o 
   7  13  11      160.45      166.58      4.17 o 
   8  13  11       98.52      102.73      3.08 o 
   9  13  11       59.68       61.68      2.06 o 
  10  13  11       77.12       72.27      2.61 o 
   1  14  11        3.01        4.14      0.97 o 
   2  14  11        5.07        4.36      0.83 o 
   3  14  11       18.97       18.57      0.95 o 
   4  14  11        1.07        0.98      0.76 o 
   5  14  11       12.59       16.86      0.92 o 
   6  14  11        8.71        7.74      0.70 o 
   7  14  11        3.89        2.85      0.90 o 
   8  14  11        0.00       -0.15      0.56 o 
   9  14  11        9.71        9.23      1.07 o 
   4  15  11       63.68       66.99      3.94 o 
   5  15  11       12.31        8.58      1.58 o 
   6  15  11       27.68       28.77      2.36 o 
  -7  -6  12        0.78        0.37      0.73 o 
  -6  -6  12        6.85        4.77      0.61 o 
  -5  -6  12        5.70        4.20      0.88 o 
  -4  -6  12        0.01        0.27      0.99 o 
  -3  -6  12       28.76       32.11      1.72 o 
  -2  -6  12        1.90        0.92      1.18 o 
  -9  -5  12       63.62       65.86      2.69 o 
  -8  -5  12       65.84       65.62      2.82 o 
  -7  -5  12       56.40       64.10      1.92 o 
  -6  -5  12       14.80       15.33      0.85 o 
  -5  -5  12        2.86        3.03      0.68 o 
  -4  -5  12        2.01        2.00      0.52 o 
  -3  -5  12       12.58       14.60      1.10 o 
  -2  -5  12        3.03        2.15      0.52 o 
  -1  -5  12       70.89       67.01      2.77 o 
   0  -5  12       23.36       17.80      1.44 o 
  -9  -4  12        9.28       11.31      1.06 o 
  -8  -4  12        0.02       -0.29      0.49 o 
  -7  -4  12       27.57       26.83      1.08 o 
  -6  -4  12       50.21       50.23      1.56 o 
  -5  -4  12       32.79       28.64      1.12 o 
  -4  -4  12        4.67        6.66      0.68 o 
  -3  -4  12       95.26       91.26      2.71 o 
  -2  -4  12       14.51       15.19      0.83 o 
  -1  -4  12        0.10        0.10      0.50 o 
   0  -4  12       49.31       45.64      1.91 o 
   1  -4  12       40.67       44.43      1.53 o 
   2  -4  12        3.26        1.03      0.67 o 
 -10  -3  12       27.07       30.97      1.41 o 
  -9  -3  12       34.57       45.20      1.43 o 
  -8  -3  12      102.65      105.29      2.67 o 
  -7  -3  12       95.54      109.78      2.92 o 
  -6  -3  12       39.46       39.96      1.45 o 
  -5  -3  12      174.92      168.69      3.69 o 
  -4  -3  12       13.86       16.93      0.86 o 
  -3  -3  12      104.43      102.51      2.87 o 
  -2  -3  12      248.27      264.44      6.81 o 
  -1  -3  12       39.53       37.63      1.27 o 
   0  -3  12       82.15       80.33      2.01 o 
   1  -3  12       91.78       85.13      2.28 o 
   2  -3  12        7.17        4.82      0.72 o 
   3  -3  12       42.27       41.25      1.46 o 
 -10  -2  12        6.61        5.92      0.97 o 
  -9  -2  12        0.00        0.66      0.64 o 
  -8  -2  12       17.63       20.42      1.10 o 
  -7  -2  12      151.45      157.98      4.27 o 
  -6  -2  12        3.53        3.08      0.71 o 
  -5  -2  12        3.23        1.50      0.64 o 
  -4  -2  12        0.76        2.01      0.64 o 
  -3  -2  12        0.06        0.29      0.60 o 
  -2  -2  12       68.01       72.26      1.93 o 
  -1  -2  12      412.26      435.69      9.81 o 
   0  -2  12      121.76      128.31      3.52 o 
   1  -2  12       60.45       58.87      1.66 o 
   2  -2  12       74.76       76.56      2.15 o 
   3  -2  12       21.61       24.19      1.02 o 
   4  -2  12       12.84       11.83      0.80 o 
 -10  -1  12        5.81        8.28      1.44 o 
  -9  -1  12        6.37        6.63      0.77 o 
  -8  -1  12       79.91       86.22      2.62 o 
  -7  -1  12        5.77        5.61      0.78 o 
  -6  -1  12      174.10      192.33      4.28 o 
  -5  -1  12      238.69      245.17      4.90 o 
  -4  -1  12       57.32       67.14      1.86 o 
  -3  -1  12      281.67      300.86      7.85 o 
  -2  -1  12      225.47      229.08      4.97 o 
  -1  -1  12      152.78      160.21      3.63 o 
   0  -1  12        2.14        1.69      0.63 o 
   1  -1  12        0.62        0.43      0.58 o 
   2  -1  12      269.95      274.87      5.88 o 
   3  -1  12        2.30        2.17      0.66 o 
   4  -1  12        2.63        3.57      0.61 o 
   5  -1  12       20.27       17.80      1.00 o 
 -10   0  12       13.29       17.47      1.71 o 
  -9   0  12      151.39      151.98      5.98 o 
  -8   0  12       98.48       79.52      2.58 o 
  -7   0  12        6.18        6.84      0.79 o 
  -6   0  12       14.23       13.40      0.97 o 
  -5   0  12      110.68       98.94      2.77 o 
  -4   0  12       26.70       30.91      1.32 o 
  -3   0  12       36.65       27.81      1.18 o 
  -2   0  12       21.35       22.65      1.01 o 
  -1   0  12       14.69       17.67      0.92 o 
   0   0  12       25.18       25.06      1.05 o 
   1   0  12        0.23        0.72      0.60 o 
   2   0  12       54.06       57.11      1.71 o 
   3   0  12       94.25       92.48      2.36 o 
   4   0  12       18.04       17.72      1.00 o 
   5   0  12       70.13       81.03      2.49 o 
   6   0  12        0.28        0.97      0.68 o 
  -9   1  12        0.02        0.59      0.93 o 
  -8   1  12        1.79        3.48      0.96 o 
  -7   1  12       65.08       58.43      1.89 o 
  -6   1  12       18.18       23.34      1.17 o 
  -5   1  12      156.23      155.26      4.00 o 
  -4   1  12       74.97       62.65      2.06 o 
  -3   1  12        0.68        2.62      0.71 o 
  -2   1  12       34.07       37.03      1.35 o 
  -1   1  12      121.46      114.22      2.56 o 
   0   1  12       21.22       21.06      0.97 o 
   1   1  12      102.91      104.71      2.61 o 
   2   1  12       11.81       12.73      0.90 o 
   3   1  12       53.64       55.30      1.73 o 
   4   1  12        4.10        4.09      0.72 o 
   5   1  12       14.78       16.77      1.10 o 
   6   1  12       60.06       69.22      2.23 o 
   7   1  12       45.70       44.26      1.95 o 
  -9   2  12       19.33       17.17      1.44 o 
  -8   2  12      155.87      152.52      5.15 o 
  -7   2  12        0.50        1.27      0.93 o 
  -6   2  12        0.07       -0.18      0.93 o 
  -5   2  12       14.26       11.87      0.98 o 
  -4   2  12      121.99      124.37      3.64 o 
  -3   2  12       55.57       51.49      1.52 o 
  -2   2  12       92.74       89.41      2.34 o 
  -1   2  12      307.98      301.10      6.54 o 
   0   2  12      270.77      261.60      5.31 o 
   1   2  12       21.17       22.41      1.03 o 
   2   2  12       31.14       33.76      1.26 o 
   3   2  12       72.33       74.47      1.94 o 
   4   2  12     1333.09     1315.56     32.23 o 
   5   2  12      513.04      575.66     11.90 o 
   6   2  12       20.82       23.53      1.23 o 
   7   2  12       53.85       60.56      2.07 o 
   8   2  12       33.00       29.36      1.76 o 
  -9   3  12        0.72        0.13      1.18 o 
  -8   3  12      102.77      104.35     10.97 o 
  -7   3  12        1.14        2.40      1.00 o 
  -6   3  12       28.59       33.48      1.60 o 
  -5   3  12       50.10       55.15      2.20 o 
  -4   3  12        8.22        8.05      0.91 o 
  -3   3  12      111.96       98.69      2.54 o 
  -2   3  12       50.16       49.53      1.63 o 
  -1   3  12      773.04      751.06     14.51 o 
   0   3  12      208.28      207.19      4.29 o 
   1   3  12        2.46        3.58      0.77 o 
   2   3  12       65.68       62.44      1.72 o 
   3   3  12      154.50      155.78      3.32 o 
   4   3  12        5.81        7.10      0.76 o 
   5   3  12      100.56      100.71      2.56 o 
   6   3  12      268.29      276.17      6.53 o 
   7   3  12      144.77      135.40      3.10 o 
   8   3  12        5.57        6.12      0.91 o 
  -9   4  12        0.15        1.05      1.18 o 
  -8   4  12        5.73        2.10      1.31 o 
  -7   4  12       29.24       39.77      2.45 o 
  -6   4  12        4.18        5.69      0.95 o 
  -5   4  12       76.10       70.56      2.24 o 
  -4   4  12       17.96       12.68      1.01 o 
  -3   4  12        7.63       15.72      1.07 o 
  -2   4  12      412.90      411.30      9.83 o 
  -1   4  12       13.86       15.81      0.86 o 
   0   4  12        1.94        1.08      0.59 o 
   1   4  12       23.63       25.07      1.09 o 
   2   4  12       18.71       18.67      1.00 o 
   3   4  12       10.98       12.32      0.82 o 
   4   4  12      220.93      238.69      5.23 o 
   5   4  12        4.41        9.80      0.97 o 
   6   4  12       95.12      107.70      2.93 o 
   7   4  12      149.11      156.17      4.44 o 
   8   4  12        6.10        7.93      0.84 o 
   9   4  12        0.34        2.34      0.78 o 
  -8   5  12        0.61        1.18      1.18 o 
  -7   5  12        0.00        0.79      1.02 o 
  -6   5  12        1.66        4.39      1.03 o 
  -5   5  12      150.05      157.59      4.09 o 
  -4   5  12       22.58       23.17      1.22 o 
  -3   5  12        4.21        4.24      0.84 o 
  -2   5  12      325.43      300.62      6.63 o 
  -1   5  12      359.17      324.85      9.21 o 
   0   5  12      160.67      177.42      4.11 o 
   1   5  12        9.27       10.83      0.79 o 
   2   5  12       37.65       36.24      1.64 o 
   3   5  12      118.84      112.25      2.83 o 
   4   5  12      120.06      129.26      3.18 o 
   5   5  12      359.67      393.58      8.49 o 
   6   5  12       16.36       18.69      1.10 o 
   7   5  12        1.85        2.63      0.76 o 
   8   5  12       63.47       69.50      2.31 o 
   9   5  12       31.35       24.56      1.12 o 
  -7   6  12       40.88       37.30      2.89 o 
  -6   6  12       22.16       24.37      1.85 o 
  -5   6  12      352.70      308.01      9.79 o 
  -4   6  12       73.82       64.55      2.77 o 
  -3   6  12      169.63      168.49      4.34 o 
  -2   6  12       69.35       78.26      2.15 o 
  -1   6  12       54.93       70.25      1.85 o 
   0   6  12      407.08      379.23      8.27 o 
   1   6  12        0.02        0.99      0.69 o 
   2   6  12        2.34        2.22      0.60 o 
   3   6  12       69.45       69.00      1.99 o 
   4   6  12       24.68       22.86      1.09 o 
   5   6  12      323.27      318.35      6.99 o 
   6   6  12      627.09      611.45     11.98 o 
   7   6  12       67.93       66.48      1.91 o 
   8   6  12       31.67       34.87      1.61 o 
   9   6  12        7.35        4.16      0.79 o 
  10   6  12        1.18       -0.53      0.93 o 
  -7   7  12       14.86       21.94      1.97 o 
  -6   7  12       18.08       17.47      2.10 o 
  -5   7  12     1227.74     1171.41     35.44 o 
  -4   7  12        0.79        2.26      0.88 o 
  -3   7  12        0.74        1.22      0.87 o 
  -2   7  12      182.04      181.13      4.59 o 
  -1   7  12        1.34        2.27      0.70 o 
   0   7  12      360.80      364.17      7.26 o 
   1   7  12      205.94      207.69      4.73 o 
   2   7  12      143.45      145.50      3.75 o 
   3   7  12       56.68       56.69      1.75 o 
   4   7  12        0.52        0.21      0.63 o 
   5   7  12        3.29        3.11      0.76 o 
   6   7  12       60.14       62.74      1.74 o 
   7   7  12       56.94       65.30      1.93 o 
   8   7  12       18.45       20.37      1.32 o 
   9   7  12       13.44       11.69      0.93 o 
  10   7  12       94.27       87.09      2.98 o 
  -5   8  12        7.51        2.72      1.07 o 
  -4   8  12       28.76       24.33      2.06 o 
  -3   8  12        0.03       -0.35      0.80 o 
  -2   8  12       30.95       32.56      1.34 o 
  -1   8  12       54.28       58.12      1.98 o 
   0   8  12       14.98       19.62      1.13 o 
   1   8  12       69.30       70.69      1.84 o 
   2   8  12       39.46       43.87      1.67 o 
   3   8  12      357.40      354.37      9.20 o 
   4   8  12      147.15      161.89      3.82 o 
   5   8  12      457.62      460.46     10.04 o 
   6   8  12       86.61       77.94      2.08 o 
   7   8  12      113.17      121.34      3.34 o 
   8   8  12       85.64       70.64      1.97 o 
   9   8  12       35.23       44.40      1.38 o 
  10   8  12        0.14        0.46      0.62 o 
  -5   9  12      222.69      218.53      8.12 o 
  -4   9  12       10.70       10.65      1.25 o 
  -3   9  12       18.16       20.81      1.34 o 
  -2   9  12        0.35        1.51      0.73 o 
  -1   9  12       12.27       12.79      0.97 o 
   0   9  12        0.33        1.02      0.79 o 
   1   9  12        2.56        0.78      0.80 o 
   2   9  12       48.52       49.00      1.49 o 
   3   9  12      515.58      522.75     11.28 o 
   4   9  12       32.33       37.30      1.41 o 
   5   9  12       36.31       35.15      1.34 o 
   6   9  12        4.22        3.00      0.72 o 
   7   9  12      173.36      177.70      4.10 o 
   8   9  12        5.38        4.22      0.70 o 
   9   9  12       18.33       21.31      0.92 o 
  10   9  12       27.92       25.07      1.20 o 
  -4  10  12       92.22       90.48      4.01 o 
  -3  10  12        0.95        0.41      0.67 o 
  -2  10  12        8.48       10.28      0.93 o 
  -1  10  12       17.84       17.99      1.02 o 
   0  10  12       39.64       38.43      1.56 o 
   1  10  12       21.23       20.13      1.10 o 
   2  10  12       45.88       50.54      1.47 o 
   3  10  12        4.40        4.90      0.74 o 
   4  10  12      141.26      147.72      3.85 o 
   5  10  12      136.79      149.18      4.28 o 
   6  10  12       53.06       58.11      1.93 o 
   7  10  12       18.54       20.77      1.11 o 
   8  10  12        5.18        4.88      0.74 o 
   9  10  12       32.31       36.18      1.40 o 
  10  10  12       14.23       14.74      0.91 o 
  -3  11  12        0.44        1.79      0.88 o 
  -2  11  12       56.03       58.90      1.95 o 
  -1  11  12        2.81        2.67      0.78 o 
   0  11  12       19.11       18.58      1.13 o 
   1  11  12        8.43        7.35      0.73 o 
   2  11  12        6.46        7.67      0.77 o 
   3  11  12       12.83       15.14      0.89 o 
   4  11  12        3.28        4.19      0.70 o 
   5  11  12       20.09       24.65      1.29 o 
   6  11  12       24.45       27.98      1.36 o 
   7  11  12        1.17        1.20      0.58 o 
   8  11  12        5.54        6.54      0.70 o 
   9  11  12       79.21       89.58      2.78 o 
  10  11  12        3.87        5.57      0.72 o 
  -2  12  12        0.23        0.00      0.84 o 
  -1  12  12       50.97       50.17      1.72 o 
   0  12  12       19.61       24.46      1.15 o 
   1  12  12       14.47       14.77      1.01 o 
   2  12  12        9.23        9.51      0.79 o 
   3  12  12       14.06       12.87      0.81 o 
   4  12  12       73.84       88.91      2.90 o 
   5  12  12      352.67      363.66      9.72 o 
   6  12  12      159.73      167.39      4.73 o 
   7  12  12      137.02      141.55      4.08 o 
   8  12  12        0.07       -0.29      0.56 o 
   9  12  12       30.42       31.51      2.91 o 
  10  12  12       21.89       27.85      2.23 o 
   0  13  12        1.92        0.13      0.74 o 
   1  13  12       59.95       77.67      2.31 o 
   2  13  12        0.26       -0.32      0.53 o 
   3  13  12        6.02        9.76      0.73 o 
   4  13  12       16.88       19.86      1.03 o 
   5  13  12        2.91        2.64      0.62 o 
   6  13  12        0.53        1.54      0.67 o 
   7  13  12      226.93      231.56      6.27 o 
   8  13  12       60.04       58.36      2.27 o 
   9  13  12       12.80       14.57      1.51 o 
   2  14  12        0.12       -0.59      0.93 o 
   3  14  12       12.02       19.73      1.11 o 
   4  14  12        3.82        5.50      0.76 o 
   5  14  12      206.29      187.23      4.94 o 
   6  14  12      131.47      126.25      4.02 o 
   7  14  12       24.76       23.17      1.62 o 
   8  14  12       65.84       60.82      3.81 o 
  -6  -5  13       21.45       19.70      1.71 o 
  -5  -5  13        4.41        3.02      1.18 o 
  -4  -5  13        7.98        8.15      1.05 o 
  -3  -5  13        9.69        9.35      1.18 o 
  -8  -4  13       12.50        8.80      1.44 o 
  -7  -4  13      227.98      231.75      6.61 o 
  -6  -4  13      124.28      126.03      5.93 o 
  -5  -4  13       15.76       23.77      1.21 o 
  -4  -4  13        4.33        3.37      0.61 o 
  -3  -4  13       22.79       22.01      0.98 o 
  -2  -4  13        0.47        0.58      0.56 o 
  -1  -4  13        0.24        0.50      0.54 o 
   0  -4  13       26.00       26.76      1.58 o 
  -8  -3  13        2.69        1.68      0.61 o 
  -7  -3  13      346.84      392.50      9.73 o 
  -6  -3  13       38.58       37.30      1.25 o 
  -5  -3  13        8.89        9.50      0.64 o 
  -4  -3  13       40.21       40.23      1.82 o 
  -3  -3  13       45.89       45.35      1.83 o 
  -2  -3  13      104.14      103.33      2.91 o 
  -1  -3  13        2.90        2.16      0.57 o 
   0  -3  13        3.62        1.77      0.66 o 
   1  -3  13        1.40        3.85      0.88 o 
   2  -3  13      120.93      132.27      7.09 o 
  -9  -2  13       75.47       81.06      2.64 o 
  -8  -2  13        1.81        1.04      0.65 o 
  -7  -2  13       19.34       25.30      1.17 o 
  -6  -2  13        0.01       -0.57      0.57 o 
  -5  -2  13       52.47       41.64      1.31 o 
  -4  -2  13       17.21       18.76      0.85 o 
  -3  -2  13      261.92      262.22      6.11 o 
  -2  -2  13      283.76      299.38      7.97 o 
  -1  -2  13       13.12       13.41      0.86 o 
   0  -2  13       42.46       35.06      1.28 o 
   1  -2  13        9.56       10.29      0.72 o 
   2  -2  13       60.53       58.28      1.99 o 
   3  -2  13        1.01        0.96      0.64 o 
  -9  -1  13        2.99        2.58      0.71 o 
  -8  -1  13        0.35        0.56      0.62 o 
  -7  -1  13       20.51       24.49      1.14 o 
  -6  -1  13      166.92      162.49      3.81 o 
  -5  -1  13        0.14        0.34      0.58 o 
  -4  -1  13        0.06        0.01      0.59 o 
  -3  -1  13        8.25       10.67      0.82 o 
  -2  -1  13        5.79        7.06      0.69 o 
  -1  -1  13        2.31        3.40      0.62 o 
   0  -1  13       19.81       21.84      1.03 o 
   1  -1  13        1.71        1.21      0.75 o 
   2  -1  13       11.36       10.29      0.78 o 
   3  -1  13       50.80       57.93      1.68 o 
   4  -1  13        3.93        5.83      0.78 o 
  -9   0  13        1.70        2.68      0.73 o 
  -8   0  13        5.08        5.68      0.75 o 
  -7   0  13        3.25        4.06      0.71 o 
  -6   0  13      102.21      112.33      2.67 o 
  -5   0  13       27.58       37.00      1.29 o 
  -4   0  13       20.57       25.07      1.74 o 
  -3   0  13       81.73       73.86      2.89 o 
  -2   0  13      133.00      129.48      2.99 o 
  -1   0  13       26.22       25.29      1.03 o 
   0   0  13        0.01       -0.59      0.59 o 
   1   0  13      262.02      259.27      6.07 o 
   2   0  13       28.96       33.01      1.46 o 
   3   0  13        0.44       -0.36      0.56 o 
   4   0  13      158.20      152.42      3.34 o 
   5   0  13      113.76      112.62      3.24 o 
  -9   1  13        5.62        8.46      1.02 o 
  -8   1  13      110.57      128.83      5.15 o 
  -7   1  13        1.95       -0.61      0.62 o 
  -6   1  13       45.22       52.18      1.74 o 
  -5   1  13        9.53        9.32      0.86 o 
  -4   1  13       11.58       12.45      0.93 o 
  -3   1  13      159.06      177.89      3.68 o 
  -2   1  13      125.56      122.56      2.95 o 
  -1   1  13        4.69        5.81      0.71 o 
   0   1  13       13.87       12.95      0.81 o 
   1   1  13        0.01        0.42      0.61 o 
   2   1  13       50.77       50.47      1.57 o 
   3   1  13       38.33       39.92      1.35 o 
   4   1  13       10.25       12.53      0.78 o 
   5   1  13       96.46       82.08      2.20 o 
   6   1  13       43.01       41.20      1.48 o 
  -9   2  13        3.76        7.22      1.31 o 
  -8   2  13       83.13       81.93      3.53 o 
  -7   2  13       22.69       22.92      1.95 o 
  -6   2  13        1.78       -0.34      0.75 o 
  -5   2  13        0.06        1.05      0.71 o 
  -4   2  13        0.12        1.59      0.66 o 
  -3   2  13        2.21        4.84      0.74 o 
  -2   2  13        8.81        7.04      0.77 o 
  -1   2  13       60.72       61.61      1.79 o 
   0   2  13       62.81       56.70      2.49 o 
   1   2  13      208.78      202.26      4.45 o 
   2   2  13       34.37       36.36      1.36 o 
   3   2  13      375.05      379.93      7.98 o 
   4   2  13       15.88       15.07      0.84 o 
   5   2  13        3.92        4.57      0.82 o 
   6   2  13        0.82        1.67      0.66 o 
   7   2  13       35.94       27.11      2.31 o 
  -8   3  13        7.90        6.13      1.44 o 
  -7   3  13        7.36        8.28      0.87 o 
  -6   3  13        2.09        4.07      0.87 o 
  -5   3  13       12.62       13.86      1.12 o 
  -4   3  13       46.64       54.03      1.69 o 
  -3   3  13      119.82      143.27      3.12 o 
  -2   3  13       34.99       31.28      1.11 o 
  -1   3  13       26.31       27.17      1.13 o 
   0   3  13        6.37        6.72      0.70 o 
   1   3  13        1.32        1.83      0.69 o 
   2   3  13       31.17       30.79      1.78 o 
   3   3  13        0.00       -0.23      0.82 o 
   4   3  13      201.63      203.56      4.15 o 
   5   3  13       11.00       14.59      0.85 o 
   6   3  13        2.62        2.19      0.59 o 
   7   3  13       67.91       77.76      2.30 o 
  -8   4  13       19.96       16.16      1.84 o 
  -7   4  13        3.98        2.92      1.07 o 
  -6   4  13        4.40        9.04      1.26 o 
  -5   4  13        0.29        1.58      0.83 o 
  -4   4  13       85.80       86.90      3.20 o 
  -3   4  13        3.74        5.88      0.87 o 
  -2   4  13      134.78      129.59      2.90 o 
  -1   4  13       94.54       98.64      2.33 o 
   0   4  13       52.72       51.94      1.53 o 
   1   4  13      348.49      347.20      7.51 o 
   2   4  13      144.07      157.36      3.67 o 
   3   4  13      312.32      298.81      7.30 o 
   4   4  13      149.56      153.04      3.52 o 
   5   4  13        5.95        6.76      0.75 o 
   6   4  13        8.86        7.48      0.72 o 
   7   4  13       39.28       45.30      1.36 o 
   8   4  13      268.39      261.66      7.71 o 
  -7   5  13       50.07       44.22      2.39 o 
  -6   5  13        2.54        4.58      1.16 o 
  -5   5  13       67.56       56.11      1.86 o 
  -4   5  13       44.99       50.76      1.81 o 
  -3   5  13        2.58        1.04      0.77 o 
  -2   5  13       16.63       14.53      1.04 o 
  -1   5  13      466.91      491.55     10.57 o 
   0   5  13      367.34      357.55      7.76 o 
   1   5  13        0.05        0.29      0.67 o 
   2   5  13       96.13       91.56      2.64 o 
   3   5  13       63.69       67.01      1.95 o 
   4   5  13      238.71      242.76      5.39 o 
   5   5  13       32.68       36.33      1.35 o 
   6   5  13       37.61       44.06      1.45 o 
   7   5  13        7.83        3.96      0.68 o 
   8   5  13       12.06       12.78      0.75 o 
  -7   6  13        0.12        0.53      1.18 o 
  -6   6  13       24.21       21.56      1.62 o 
  -5   6  13      347.21      309.77      8.30 o 
  -4   6  13        7.32        9.04      0.98 o 
  -3   6  13       17.02       20.37      1.10 o 
  -2   6  13       12.73       13.95      1.01 o 
  -1   6  13       28.14       29.44      1.20 o 
   0   6  13        0.14        0.75      0.71 o 
   1   6  13      243.69      222.55      5.02 o 
   2   6  13       22.32       27.83      1.32 o 
   3   6  13        9.97       12.55      0.98 o 
   4   6  13        1.00        0.74      0.67 o 
   5   6  13      122.49      129.57      3.10 o 
   6   6  13       18.17       24.20      1.13 o 
   7   6  13        0.00        0.32      0.57 o 
   8   6  13       29.25       30.60      1.39 o 
   9   6  13       11.96        8.38      0.75 o 
  -6   7  13      209.58      188.75      9.98 o 
  -5   7  13       14.42       10.96      0.92 o 
  -4   7  13       53.52       58.76      2.15 o 
  -3   7  13        0.13       -0.39      0.82 o 
  -2   7  13       13.10       13.82      1.06 o 
  -1   7  13      234.52      239.18      4.91 o 
   0   7  13       27.00       31.89      1.24 o 
   1   7  13       87.54       72.18      2.05 o 
   2   7  13      659.32      639.18     13.57 o 
   3   7  13       67.84       69.22      2.44 o 
   4   7  13        0.04        0.88      0.65 o 
   5   7  13      399.70      395.14      8.51 o 
   6   7  13      130.57      139.59      3.67 o 
   7   7  13       10.40       13.87      0.91 o 
   8   7  13        0.12       -0.02      0.69 o 
   9   7  13       17.77       14.67      0.88 o 
  -6   8  13      193.78      208.72     10.77 o 
  -5   8  13      403.97      364.94     13.30 o 
  -4   8  13       56.14       66.72      2.60 o 
  -3   8  13       10.71       13.39      1.24 o 
  -2   8  13       32.76       31.03      1.97 o 
  -1   8  13        0.24        0.53      0.67 o 
   0   8  13       62.50       58.62      1.62 o 
   1   8  13      117.34      114.93      2.87 o 
   2   8  13      148.71      151.69      4.01 o 
   3   8  13       72.52       70.89      1.99 o 
   4   8  13      232.85      218.70      4.95 o 
   5   8  13        1.89        1.67      0.65 o 
   6   8  13        0.44        1.17      0.64 o 
   7   8  13       96.83       98.40      2.70 o 
   8   8  13        5.00        3.62      0.67 o 
   9   8  13        5.11        6.33      0.72 o 
  -5   9  13      254.60      202.54     10.51 o 
  -4   9  13       19.12       22.52      1.49 o 
  -3   9  13        1.95        3.54      0.87 o 
  -2   9  13        0.63        0.67      0.69 o 
  -1   9  13       24.64       24.07      1.14 o 
   0   9  13        3.98        3.98      0.72 o 
   1   9  13       64.81       62.61      1.79 o 
   2   9  13      152.25      160.12      5.49 o 
   3   9  13       72.23       71.55      1.99 o 
   4   9  13       49.48       53.52      1.66 o 
   5   9  13      539.34      539.74     11.53 o 
   6   9  13      134.19      132.53      3.96 o 
   7   9  13      283.37      271.87      7.47 o 
   8   9  13        5.69        5.96      0.64 o 
   9   9  13       14.22       15.33      1.32 o 
  -4  10  13       91.02      106.71      9.52 o 
  -3  10  13       56.41       69.81      3.07 o 
  -2  10  13        6.07        3.42      0.75 o 
  -1  10  13        0.04       -0.68      0.72 o 
   0  10  13        0.82        1.88      0.65 o 
   1  10  13       66.92       60.89      1.79 o 
   2  10  13       13.65       15.91      0.97 o 
   3  10  13        2.42        3.31      0.74 o 
   4  10  13        1.96        4.47      0.68 o 
   5  10  13        0.00        0.62      0.61 o 
   6  10  13      127.97      139.89      3.64 o 
   7  10  13        9.81       10.49      0.90 o 
   8  10  13       41.77       41.01      1.93 o 
   9  10  13       15.08       13.57      0.83 o 
  -3  11  13        0.84        1.18      1.84 o 
  -2  11  13        8.39       10.30      0.90 o 
  -1  11  13        0.33        2.57      0.70 o 
   0  11  13       16.95       20.56      1.00 o 
   1  11  13      129.30      120.87      4.22 o 
   2  11  13       45.40       48.14      1.65 o 
   3  11  13        7.63       10.21      0.75 o 
   4  11  13        3.05        2.67      0.70 o 
   5  11  13       96.14       99.71      3.04 o 
   6  11  13      187.07      191.00      5.61 o 
   7  11  13      141.49      128.14      3.71 o 
   8  11  13       43.70       43.15      1.58 o 
   9  11  13      126.96      124.40      5.97 o 
  -1  12  13       18.60       11.41      0.70 o 
   0  12  13        0.28       -0.62      0.62 o 
   1  12  13        0.80        0.71      0.67 o 
   2  12  13       21.41       21.03      1.07 o 
   3  12  13       42.10       41.65      1.44 o 
   4  12  13       25.58       20.60      1.50 o 
   5  12  13       36.53       37.45      2.05 o 
   6  12  13       13.88       14.91      0.96 o 
   7  12  13       17.45       20.66      1.18 o 
   8  12  13       62.74       68.65      2.49 o 
   1  13  13       13.35       15.77      0.86 o 
   2  13  13       12.48       14.65      0.96 o 
   3  13  13       17.49       20.01      1.16 o 
   4  13  13       36.24       36.33      1.31 o 
   5  13  13       19.00       15.81      0.93 o 
   6  13  13      312.47      312.32      8.29 o 
   7  13  13      137.61      135.14      3.81 o 
   5  14  13      159.75      146.72      8.01 o 
  -6  -3  14       22.33       21.27      3.55 o 
  -5  -3  14      140.71      152.23      8.34 o 
  -4  -3  14      116.16      126.18      3.72 o 
  -3  -3  14        2.05        1.43      0.55 o 
  -2  -3  14      119.03      110.73      2.97 o 
  -1  -3  14       23.55       20.64      1.30 o 
  -7  -2  14       69.02       71.37      2.07 o 
  -6  -2  14      297.75      316.67      7.88 o 
  -5  -2  14        0.27        1.28      0.50 o 
  -4  -2  14       60.95       56.38      1.79 o 
  -3  -2  14       75.11       81.63      2.38 o 
  -2  -2  14       81.53       87.11      2.50 o 
  -1  -2  14       21.55       21.72      1.00 o 
   0  -2  14        0.35        0.20      0.59 o 
   1  -2  14       20.29       15.83      1.11 o 
  -8  -1  14        0.40        2.59      0.69 o 
  -7  -1  14        0.82        2.64      0.60 o 
  -6  -1  14       25.51       24.19      1.09 o 
  -5  -1  14        8.50        9.86      0.71 o 
  -4  -1  14       30.91       26.42      1.20 o 
  -3  -1  14      141.25      134.30      4.89 o 
  -2  -1  14      232.78      239.92      5.57 o 
  -1  -1  14        7.32        7.14      0.66 o 
   0  -1  14       25.31       23.35      1.06 o 
   1  -1  14       17.47       16.35      0.90 o 
   2  -1  14       26.36       31.23      1.25 o 
  -8   0  14       19.22       19.27      1.02 o 
  -7   0  14       55.82       54.54      1.75 o 
  -6   0  14       32.18       26.52      1.08 o 
  -5   0  14        0.62        2.53      0.57 o 
  -4   0  14        6.79        8.73      0.74 o 
  -3   0  14        5.50        4.17      0.75 o 
  -2   0  14       10.21        9.00      0.74 o 
  -1   0  14        1.76        1.87      0.70 o 
   0   0  14       81.68       81.88      2.23 o 
   1   0  14        2.18        2.17      0.70 o 
   2   0  14        6.90        7.82      0.77 o 
   3   0  14       38.89       38.44      1.41 o 
  -8   1  14       10.73       14.15      0.93 o 
  -7   1  14       21.46       15.46      1.00 o 
  -6   1  14       49.13       55.86      1.67 o 
  -5   1  14      127.53      154.16      3.45 o 
  -4   1  14       36.80       37.51      1.38 o 
  -3   1  14       21.42       19.17      1.10 o 
  -2   1  14       47.32       51.28      1.65 o 
  -1   1  14        0.75        0.28      0.62 o 
   0   1  14       63.16       63.07      2.27 o 
   1   1  14       72.64       73.49      2.09 o 
   2   1  14        4.09        4.24      0.61 o 
   3   1  14       81.29       72.82      2.20 o 
   4   1  14        9.33       11.21      0.93 o 
  -8   2  14       49.87       48.02      2.32 o 
  -7   2  14        0.66        1.60      0.61 o 
  -6   2  14       19.30       17.21      1.19 o 
  -5   2  14        0.00        0.47      0.62 o 
  -4   2  14       81.36       89.66      2.27 o 
  -3   2  14      128.11      125.45      3.05 o 
  -2   2  14        1.28        1.27      0.62 o 
  -1   2  14       37.60       40.00      1.60 o 
   0   2  14        2.30        3.85      0.84 o 
   1   2  14        1.60        1.25      0.65 o 
   2   2  14       14.53       17.29      0.86 o 
   3   2  14       39.13       37.71      1.23 o 
   4   2  14        0.19        0.32      0.55 o 
   5   2  14        4.85        4.22      0.65 o 
  -8   3  14        1.90        0.13      1.18 o 
  -7   3  14        7.84        7.46      0.73 o 
  -6   3  14       51.85       44.96      1.71 o 
  -5   3  14       21.21       21.44      1.19 o 
  -4   3  14       28.89       27.14      1.34 o 
  -3   3  14        0.31        0.46      0.56 o 
  -2   3  14      108.43       97.73      2.45 o 
  -1   3  14        5.27        9.24      0.76 o 
   0   3  14       30.12       26.23      1.15 o 
   1   3  14        7.16        6.90      0.79 o 
   2   3  14       10.17       13.52      0.93 o 
   3   3  14      323.87      324.06      9.03 o 
   4   3  14       16.29       16.37      0.89 o 
   5   3  14      106.98      106.49      3.20 o 
   6   3  14        4.27        3.46      0.63 o 
  -7   4  14       12.70       15.27      1.94 o 
  -6   4  14        1.13        2.34      0.70 o 
  -5   4  14       51.24       53.14      1.97 o 
  -4   4  14       11.58       12.88      0.81 o 
  -3   4  14       17.88       22.84      1.01 o 
  -2   4  14       79.02       69.79      1.77 o 
  -1   4  14       72.30       97.68      2.45 o 
   0   4  14       26.61       33.40      1.41 o 
   1   4  14       28.19       31.03      1.17 o 
   2   4  14       27.97       30.93      1.27 o 
   3   4  14      669.20      691.23     15.49 o 
   4   4  14       10.98       14.20      1.10 o 
   5   4  14       74.82       80.45      2.48 o 
   6   4  14       15.43       19.74      0.89 o 
   7   4  14        0.69        0.98      0.88 o 
  -7   5  14        0.00       -0.53      1.18 o 
  -6   5  14        6.02        5.10      0.88 o 
  -5   5  14       10.07        9.30      0.88 o 
  -4   5  14        0.02       -0.45      0.67 o 
  -3   5  14        5.85        7.45      0.75 o 
  -2   5  14      320.55      317.07      6.91 o 
  -1   5  14       64.34       58.16      1.73 o 
   0   5  14        0.08        0.41      0.63 o 
   1   5  14      138.51      132.11      3.15 o 
   2   5  14      133.76      143.10      3.35 o 
   3   5  14       12.85       12.44      0.79 o 
   4   5  14        2.05        2.18      0.82 o 
   5   5  14        2.27        1.24      0.67 o 
   6   5  14       62.36       59.60      1.74 o 
   7   5  14       16.97       17.45      0.97 o 
  -6   6  14      153.22      137.80      5.63 o 
  -5   6  14        3.81        4.89      0.88 o 
  -4   6  14       15.36       23.70      1.21 o 
  -3   6  14       12.51        9.78      0.85 o 
  -2   6  14        8.43        8.19      0.85 o 
  -1   6  14        8.52        9.37      0.79 o 
   0   6  14        6.59        8.09      0.76 o 
   1   6  14        9.82       10.14      0.79 o 
   2   6  14        2.23        3.46      0.67 o 
   3   6  14      285.45      295.85      8.68 o 
   4   6  14        4.05        2.41      0.73 o 
   5   6  14       23.65       21.13      1.00 o 
   6   6  14       27.84       33.62      1.30 o 
   7   6  14        8.84        6.98      0.77 o 
   8   6  14        0.23        0.66      0.84 o 
  -6   7  14      111.61      126.36      6.83 o 
  -5   7  14      158.51      133.30      4.40 o 
  -4   7  14        0.85        0.33      0.70 o 
  -3   7  14       11.35       17.91      1.13 o 
  -2   7  14        5.40        7.79      0.82 o 
  -1   7  14       74.45       82.76      2.43 o 
   0   7  14      181.42      187.48      4.28 o 
   1   7  14        4.37        7.29      0.75 o 
   2   7  14       88.12       91.80      2.36 o 
   3   7  14        3.41        3.66      0.86 o 
   4   7  14        0.23        1.63      0.62 o 
   5   7  14        6.78        6.96      0.69 o 
   6   7  14        0.32        0.17      0.54 o 
   7   7  14        4.00        6.93      0.75 o 
   8   7  14        0.00       -0.46      0.61 o 
  -5   8  14      186.17      161.56      8.54 o 
  -4   8  14       24.05       20.83      1.07 o 
  -3   8  14        2.26        3.76      0.85 o 
  -2   8  14        7.26       12.00      1.02 o 
  -1   8  14       11.77        9.48      0.84 o 
   0   8  14       22.55       22.74      1.07 o 
   1   8  14        4.63        6.32      0.71 o 
   2   8  14        0.03        0.09      0.61 o 
   3   8  14      182.91      214.58      5.33 o 
   4   8  14      797.32      802.07     18.69 o 
   5   8  14      282.54      288.19      6.95 o 
   6   8  14      142.69      136.34      3.50 o 
   7   8  14       13.40        8.61      0.68 o 
   8   8  14       12.41       13.52      0.84 o 
  -4   9  14       12.22       16.67      2.11 o 
  -3   9  14       25.32       28.41      1.74 o 
  -2   9  14        2.71        2.46      0.72 o 
  -1   9  14        7.42        9.49      0.74 o 
   0   9  14       82.12       79.14      2.06 o 
   1   9  14       62.45       59.59      1.88 o 
   2   9  14        0.03       -0.64      0.64 o 
   3   9  14       26.09       26.22      1.16 o 
   4   9  14       15.17       13.24      0.80 o 
   5   9  14      347.18      346.58      8.25 o 
   6   9  14       51.82       60.08      2.08 o 
   7   9  14      110.69       99.53      3.00 o 
   8   9  14        0.44        0.35      0.68 o 
  -3  10  14        1.94        3.59      0.79 o 
  -2  10  14       12.89       17.06      1.09 o 
  -1  10  14        5.64        6.07      0.62 o 
   0  10  14        1.21       -0.21      0.61 o 
   1  10  14      108.25       99.62      2.42 o 
   2  10  14        1.11        1.12      0.75 o 
   3  10  14      128.96      140.27      4.03 o 
   4  10  14       95.49      101.51      3.34 o 
   5  10  14      196.05      175.92      3.96 o 
   6  10  14        7.38        9.07      0.82 o 
   7  10  14      108.41      101.59      3.03 o 
   8  10  14        7.52        7.76      0.72 o 
  -2  11  14        7.26       12.48      1.71 o 
  -1  11  14       12.25       16.73      0.90 o 
   0  11  14        1.78        0.56      0.61 o 
   1  11  14        2.59        4.11      0.65 o 
   2  11  14        0.33       -0.44      0.67 o 
   3  11  14       14.88       15.95      0.98 o 
   4  11  14        9.94        9.86      0.92 o 
   5  11  14       39.82       37.73      1.50 o 
   6  11  14      270.90      265.31      7.14 o 
   7  11  14       78.97       76.46      3.30 o 
   0  12  14       72.97       74.22      2.53 o 
   1  12  14      122.63      122.63      3.35 o 
   2  12  14        4.34        4.26      0.57 o 
   3  12  14        7.25        9.73      0.76 o 
   4  12  14        1.65        1.58      0.55 o 
   5  12  14        1.51        2.06      0.64 o 
   6  12  14        9.92       10.37      1.82 o 
   7  12  14       65.76       68.97      3.10 o 
   3  13  14        0.57        1.44      0.93 o 
   4  13  14       13.58        9.68      1.11 o 
   5  13  14       16.29       13.66      1.71 o 
  -6  -1  15       16.33       13.14      1.58 o 
  -5  -1  15       31.91       28.10      1.58 o 
  -4  -1  15       75.64       74.29      2.16 o 
  -3  -1  15       69.84       69.30      2.35 o 
  -2  -1  15       51.43       58.91      3.05 o 
  -1  -1  15        0.47        0.00      0.84 o 
   0  -1  15        7.10       10.38      1.44 o 
  -6   0  15       62.25       68.04      2.97 o 
  -5   0  15      144.76      162.20      5.19 o 
  -4   0  15      190.39      188.55      4.95 o 
  -3   0  15      214.36      235.94      6.11 o 
  -2   0  15       39.02       42.34      1.63 o 
  -1   0  15       38.62       38.22      2.07 o 
   0   0  15        2.27        3.35      0.60 o 
   1   0  15       64.79       69.47      2.38 o 
  -7   1  15       86.51       84.72      4.73 o 
  -6   1  15        2.98        2.71      0.59 o 
  -5   1  15       20.80       28.29      1.21 o 
  -4   1  15       11.21       20.88      1.02 o 
  -3   1  15        8.87       15.65      0.90 o 
  -2   1  15       26.42       32.08      1.62 o 
  -1   1  15       45.78       53.33      1.77 o 
   0   1  15       15.69       14.43      0.90 o 
   1   1  15        7.10        9.26      1.00 o 
   2   1  15        9.82        8.78      0.69 o 
   3   1  15        2.88        2.36      0.93 o 
  -7   2  15       61.10       52.67      3.28 o 
  -6   2  15       39.97       38.99      1.26 o 
  -5   2  15        2.17        4.06      0.59 o 
  -4   2  15      146.58      152.50      4.44 o 
  -3   2  15        0.33        1.81      0.59 o 
  -2   2  15       57.59       71.30      1.97 o 
  -1   2  15        0.96        1.31      0.58 o 
   0   2  15       84.41       90.90      2.71 o 
   1   2  15        0.17        0.26      0.66 o 
   2   2  15       27.29       29.30      1.25 o 
   3   2  15      152.95      145.45      8.72 o 
   4   2  15        8.18        8.85      1.07 o 
  -7   3  15       14.40       12.48      1.58 o 
  -6   3  15        0.30        0.18      0.51 o 
  -5   3  15       14.97       16.65      1.00 o 
  -4   3  15       18.43       21.81      1.11 o 
  -3   3  15        0.21       -0.02      0.60 o 
  -2   3  15      139.32      142.85      3.25 o 
  -1   3  15       34.96       30.40      1.21 o 
   0   3  15        8.69        7.75      0.84 o 
   1   3  15      148.96      150.77      4.12 o 
   2   3  15        0.33       -0.08      0.60 o 
   3   3  15      114.77      104.40      4.01 o 
   4   3  15        2.40        1.84      0.60 o 
   5   3  15        7.00       10.64      1.58 o 
  -6   4  15       24.26       23.10      1.25 o 
  -5   4  15        0.07        0.18      0.68 o 
  -4   4  15        3.02        1.98      0.70 o 
  -3   4  15        6.58        4.13      0.68 o 
  -2   4  15       81.95       77.48      2.20 o 
  -1   4  15        1.46        3.80      0.61 o 
   0   4  15       33.11       31.80      1.26 o 
   1   4  15       15.67       15.39      1.00 o 
   2   4  15      160.49      156.49      3.79 o 
   3   4  15        0.01        0.45      0.58 o 
   4   4  15       45.05       45.80      1.62 o 
   5   4  15       10.21        9.49      0.74 o 
  -6   5  15       25.06       26.12      2.76 o 
  -5   5  15       16.02       15.50      1.82 o 
  -4   5  15       28.44       25.17      1.19 o 
  -3   5  15       38.72       36.77      1.25 o 
  -2   5  15        2.24        2.89      0.58 o 
  -1   5  15       12.06       13.68      0.94 o 
   0   5  15        1.81        1.04      0.66 o 
   1   5  15      141.96      155.62      3.56 o 
   2   5  15        1.04        0.96      0.56 o 
   3   5  15       89.56       88.62      2.66 o 
   4   5  15      104.38      109.28      4.76 o 
   5   5  15        3.05        1.97      0.66 o 
   6   5  15       20.79       23.21      3.09 o 
  -5   6  15        0.05       -0.18      0.65 o 
  -4   6  15        2.39        1.65      0.58 o 
  -3   6  15        2.45        1.55      0.55 o 
  -2   6  15        4.15        2.87      0.68 o 
  -1   6  15        3.12        2.11      0.64 o 
   0   6  15        1.08        1.81      0.75 o 
   1   6  15        5.34        5.89      0.75 o 
   2   6  15      108.44       98.95      2.42 o 
   3   6  15      223.28      198.16      5.38 o 
   4   6  15        0.84        0.37      0.59 o 
   5   6  15        0.87        0.08      0.61 o 
   6   6  15        3.02        2.92      0.89 o 
  -5   7  15       25.99       29.02      1.76 o 
  -4   7  15       20.09       19.24      0.98 o 
  -3   7  15       26.76       27.39      1.12 o 
  -2   7  15       89.95       91.23      3.34 o 
  -1   7  15       21.79       19.43      0.96 o 
   0   7  15       28.58       32.62      1.31 o 
   1   7  15       47.51       46.85      1.59 o 
   2   7  15        3.94        5.32      0.70 o 
   3   7  15        3.63        6.88      0.81 o 
   4   7  15       29.82       29.51      1.19 o 
   5   7  15       26.94       21.59      1.01 o 
   6   7  15       26.19       29.96      1.43 o 
  -4   8  15       18.15       22.99      2.48 o 
  -3   8  15       38.00       47.35      1.51 o 
  -2   8  15       17.86       24.04      1.05 o 
  -1   8  15        0.28       -0.17      0.95 o 
   0   8  15        5.43        4.52      0.62 o 
   1   8  15      163.04      169.91      3.84 o 
   2   8  15       21.31       20.70      1.61 o 
   3   8  15       13.15       14.87      1.00 o 
   4   8  15       58.30       62.95      2.11 o 
   5   8  15       16.80       15.09      0.90 o 
   6   8  15       22.56       24.26      1.57 o 
   7   8  15       32.79       23.21      3.94 o 
  -3   9  15       38.06       50.32      2.41 o 
  -2   9  15        0.86        2.10      0.66 o 
  -1   9  15        2.34        0.72      0.67 o 
   0   9  15        0.08        0.71      0.57 o 
   1   9  15      145.46      147.51      3.68 o 
   2   9  15       11.45       12.33      0.79 o 
   3   9  15       28.62       28.39      1.15 o 
   4   9  15       94.87       88.41      2.70 o 
   5   9  15        4.38        3.07      0.65 o 
   6   9  15       29.16       30.17      1.49 o 
   7   9  15       10.09        9.39      1.07 o 
  -2  10  15        6.04        6.44      1.44 o 
  -1  10  15       11.80       16.96      0.99 o 
   0  10  15       36.42       29.75      1.26 o 
   1  10  15       84.31       83.74      2.55 o 
   2  10  15        7.46       10.42      0.86 o 
   3  10  15        7.94        8.43      0.97 o 
   4  10  15        1.88        1.17      0.54 o 
   5  10  15        0.58        1.02      0.65 o 
   6  10  15       10.57        6.13      0.77 o 
   0  11  15        1.10        0.06      0.88 o 
   1  11  15      237.99      253.95      7.15 o 
   2  11  15        2.70        3.21      0.67 o 
   3  11  15        4.26        6.34      0.73 o 
   4  11  15        0.01        0.84      0.73 o 
   5  11  15       17.93       18.51      1.44 o 
   6  11  15       41.16       33.89      2.63 o 
   4  12  15       15.86       18.78      1.97 o 
  -3   1  16      167.86      160.16      6.12 o 
  -2   1  16        5.12        4.86      0.88 o 
  -1   1  16       21.21       22.20      2.17 o 
  -4   2  16        5.55        4.67      0.73 o 
  -3   2  16       13.75       14.82      0.96 o 
  -2   2  16       67.05       84.24      2.80 o 
  -1   2  16       66.45       76.27      2.60 o 
   0   2  16        2.87        2.26      0.62 o 
   1   2  16        0.11       -0.25      0.66 o 
  -4   3  16       36.97       35.11      1.51 o 
  -3   3  16        0.30       -0.51      0.54 o 
  -2   3  16        3.39        3.62      0.58 o 
  -1   3  16        0.44        0.44      0.66 o 
   0   3  16      195.16      214.77      5.57 o 
   1   3  16        8.37       14.14      0.83 o 
   2   3  16      132.15      133.53      4.14 o 
  -4   4  16       51.92       50.91      1.93 o 
  -3   4  16       25.72       22.93      1.09 o 
  -2   4  16       50.38       52.04      2.07 o 
  -1   4  16        6.35        5.91      0.87 o 
   0   4  16       58.39       66.61      3.37 o 
   1   4  16        5.45        4.60      0.65 o 
   2   4  16        3.33        4.10      0.74 o 
   3   4  16        0.53        0.11      0.71 o 
  -4   5  16        0.00       -0.39      0.65 o 
  -3   5  16        1.53        0.72      0.57 o 
  -2   5  16       12.19       11.47      1.16 o 
  -1   5  16        0.12        0.34      0.61 o 
   0   5  16        1.85        2.10      0.63 o 
   1   5  16        9.55        9.71      1.29 o 
   2   5  16      314.94      313.89     13.08 o 
   3   5  16      100.07      107.26      3.46 o 
   4   5  16        6.09        4.07      1.44 o 
  -4   6  16       16.34       22.94      1.64 o 
  -3   6  16       46.50       43.59      1.77 o 
  -2   6  16       17.10       20.50      1.03 o 
  -1   6  16       68.54       64.94      2.09 o 
   0   6  16       14.98       12.37      0.97 o 
   1   6  16       11.40        9.82      0.80 o 
   2   6  16       83.45       78.43      3.11 o 
   3   6  16       57.12       62.16      2.28 o 
   4   6  16       49.59       45.94      1.84 o 
  -3   7  16       75.09       78.92      3.46 o 
  -2   7  16       28.79       21.45      1.23 o 
  -1   7  16       16.29       20.45      1.57 o 
   0   7  16        3.68        4.11      0.67 o 
   1   7  16        4.90        7.39      0.72 o 
   2   7  16        5.58        5.72      0.72 o 
   3   7  16       22.90       23.07      1.82 o 
   4   7  16      189.12      188.84      5.78 o 
   5   7  16        8.42        7.09      1.31 o 
  -2   8  16       58.73       53.98      2.07 o 
  -1   8  16        4.94        5.39      0.70 o 
   0   8  16       11.88        7.19      1.33 o 
   1   8  16        3.86        5.94      0.76 o 
   2   8  16       36.52       46.02      1.64 o 
   3   8  16        8.46       12.66      0.82 o 
   4   8  16       78.97       74.91      2.31 o 
   5   8  16       50.22       54.64      3.55 o 
  -1   9  16      128.22      127.41      6.83 o 
   0   9  16        0.03        1.18      0.76 o 
   1   9  16      110.62      137.81      9.92 o 
   2   9  16        0.27        0.46      0.88 o 
   3   9  16       31.08       35.14      1.37 o 
   4   9  16        1.05        0.84      0.97 o 
   1  10  16        3.92        6.17      1.31 o 
   2  10  16       97.13      103.34      4.28 o 
   3  10  16      135.44      113.75      7.09 o 
                                                 
